# Supplementary material for: Reshaping organellar translation and tRNA metabolism: the consequences of photosynthesis loss and massive horizontal gene transfer
Source: Mol Biol Evol. 2026 Mar 23;43(4):msag077. doi: 10.1093/molbev/msag077 (PMC13128298; doi:10.1093/molbev/msag077)
Supplement: msag077_Supplementary_Data [file msag077_supplementary_data.zip]

Archive with 15 entries (11 files):
- Supplementary Note 1.docx
- SupplFigures_revised.pdf
- TablesS1-S10.xlsx
- Dataset1/
- Dataset1/Dataset1/
- Dataset1/Dataset1/OG0003927-AT1G58290-GluTR_ali.fasta
- Dataset1/Dataset1/OG0004822-AT5G26710-cytGluRS_ali - realigned.fasta
- Dataset1/Dataset1/OG0005369-AT5G64050-orgGluRS_ali.fasta
- Dataset1/__MACOSX/
- Dataset1/__MACOSX/._Dataset1
- Dataset1/__MACOSX/Dataset1/
- Dataset1/__MACOSX/Dataset1/._OG0003927-AT1G58290-GluTR_ali.fasta
- Dataset1/__MACOSX/Dataset1/._OG0004822-AT5G26710-cytGluRS_ali - realigned.fasta
- Dataset1/__MACOSX/Dataset1/._OG0005369-AT5G64050-orgGluRS_ali.fasta
- Dataset2.fas
