# Supplementary material for: Reshaping organellar translation and tRNA metabolism: the consequences of photosynthesis loss and massive horizontal gene transfer
Source: Mol Biol Evol. 2026 Mar 23;43(4):msag077. doi: 10.1093/molbev/msag077 (PMC13128298; doi:10.1093/molbev/msag077)
Supplement: msag077_Supplementary_Data [file msag077_supplementary_data.zip › TablesS1-S10.xlsx]

## Sheet: TableS1
Table S1. Summary of MSR-seq libraries generated for this study, including number of reads produced, successfully processed (removal of expected adapter sequencing and merging R1 and R2 reads with BBMerge), and mapped to the tRNA reference set.
Library	Species	Line	Rep	NCBI SRA	Read Pairs	Processed	Mapped	Mapped (%)
At_30_Cont_1	Arabidopsis thaliana	Col-0	1	SRX31600930	5981738	654692	648909	99.12
At_30_Cont_2	Arabidopsis thaliana	Col-0	2	SRX31600931	6062763	640492	635586	99.23
Balano1a	Balanophora laxiflora	XHSG	1	SRX31600946	3282114	25767	24695	95.84
Balano1b	Balanophora laxiflora	XHSG	2	SRX31600947	9639814	127612	122088	95.67
Balano1c	Balanophora laxiflora	XHSG	3	SRX31600948	30771550	578911	547876	94.64
Balano2a	Balanophora laxiflora	DHSG	1	SRX31600949	1031626	1718	1645	95.75
Balano2b	Balanophora laxiflora	DHSG	2	SRX31600950	5197381	49652	47776	96.22
Balano2c	Balanophora laxiflora	DHSG	3	SRX31600951	25809663	445504	427562	95.97
Lp_30_Cont_1	Lophophytum pyramidale	SanIgnacio3	1	SRX31600932	14659116	7663545	7345292	95.85
Lp_30_Cont_2	Lophophytum pyramidale	SanIgnacio3	2	SRX31600933	18021374	10226991	9773688	95.57
Os_65_Cont_1	Ombrophytum subterraneum	Rodeo1	1	SRX31600940	24417993	13844946	13350536	96.43
Os_65_Cont_2	Ombrophytum subterraneum	Rodeo1	2	SRX31600941	22458925	13440956	12943383	96.3
No_template_1	None		1	SRX31600936	2626034	236	229	97.03
No_template_2	None		2	SRX31600937	3076416	3335	3247	97.36

## Sheet: TableS2
Table S2. Proportion of processed reads from each species mapping to tRNAs of different cellular compartments in the reference set.
Species	Mitochondrial	Nuclear	Plastidic
Arabidopsis	1.6922	65.992	32.3157
Balanophora 1	0.042	99.8744	0.0836
Balanophora 2	0.024	99.9369	0.039
Lophophytum	0.1291	99.8708	0.0002
Ombrophytum	0.076	99.9225	0.0014

## Sheet: TableS3_
Table S3. Processed reads mapping to Arabidopsis plastid tRNAs.
GeneName	Balano1c	Balano2c	Lp_30_Cont_1	Lp_30_Cont_2	Os_65_Cont_1	Os_65_Cont_2	At_30_Cont_1	At_30_Cont_2	No_template_1	No_template_2
plastid-Ath-ProTGG-171865	2	0	0	1	1	1	1494	2118	1	21
plastid-Ath-LeuCAA-171859	6	0	0	0	3	5	2121	2665	1	10
plastid-Ath-eMetCAT-171862	1	0	0	0	2	0	671	691	0	2
plastid-Ath-GlnTTG-171851	1	1	0	0	6	4	9062	9224	5	62
plastid-Ath-IleCAT-171856	3	0	0	0	6	6	432	475	0	0
plastid-Ath-ValTAC-171874	1	1	0	0	5	1	2031	1417	1	17
plastid-Ath-HisGTG-171855	5	0	1	0	6	4	8968	10473	2	61
plastid-Ath-ValGAC-171873	0	2	0	0	1	0	288	221	0	2
plastid-Ath-TrpCCA-171871	6	1	0	0	3	2	2786	2200	0	7
plastid-Ath-PheGAA-171864	2	0	5	1	7	20	13641	25286	2	29
plastid-Ath-SerGCT-171868	2	0	1	0	3	3	3667	7623	1	56
plastid-Ath-ArgACG-171847	35	8	1	0	16	8	6649	4611	2	28
plastid-Ath-iMetCAT-171863	2	1	0	3	81	116	329	314	0	10
plastid-Ath-ThrTGT-171870	0	2	0	0	0	0	2248	2483	0	9
plastid-Ath-AsnGTT-171848	5	5	1	1	17	27	13844	11357	3	37
plastid-Ath-SerTGA-171867	1	2	1	0	8	4	7088	9144	1	56
plastid-Ath-LeuTAA-171860	4	0	0	1	4	4	1002	1746	0	2
plastid-Ath-IleGAT-171857	4	3	0	0	11	4	1214	1794	0	13
plastid-Ath-AspGTC-171849	20	1	1	0	10	6	7660	11026	0	65
plastid-Ath-SerGGA-171866	5	0	0	0	1	2	6584	12200	3	35
plastid-Ath-TyrGTA-171872	18	12	0	0	12	8	7062	7872	1	50
plastid-Ath-AlaTGC-171845	9	2	1	0	11	14	10322	14436	0	80
plastid-Ath-CysGCA-171850	5	0	0	1	2	1	2835	3110	1	9
plastid-Ath-LeuTAG-171858	1	4	0	1	6	2	4606	4744	0	17
plastid-Ath-GlyTCC-171854	2	0	0	0	9	6	2165	2260	1	11
plastid-Ath-GlyGCC-171853	5	0	0	1	3	3	3786	6657	0	27
plastid-Ath-ArgTCT-171846	1	0	0	0	1	1	2916	2633	2	14
plastid-Ath-GluTTC-171852	27	4	1	4	20	32	43189	54148	2	160
plastid-Ath-ThrGGT-171869	2	0	0	0	6	2	3063	3088	0	12
plastid-Ath-LysTTT-171861	3	0	0	1	0	4	1579	1896	0	24
Only 2-4 reads had top BLASTn hit to the Arabidopsis iMet-tRNA (≥95% identity) in Ombrophytum libraries, suggesting they are likely genuine Arabidopsis molecules that entered the dataset through index hopping.

## Sheet: TableS4
Table S4. Total number of reads and number of reads ending with CCA that mapped to selected tRNA sequences.
Ref_tRNA	Balano1a_CCA_count	Balano1a_Total_count	Balano1b_CCA_count	Balano1b_Total_count	Balano1c_CCA_count	Balano1c_Total_count	Balano2a_CCA_count	Balano2a_Total_count	Balano2b_CCA_count	Balano2b_Total_count	Balano2c_CCA_count	Balano2c_Total_count	Lp_30_Cont_1_CCA_count	Lp_30_Cont_1_Total_count	Lp_30_Cont_2_CCA_count	Lp_30_Cont_2_Total_count	Os_65_Cont_1_CCA_count	Os_65_Cont_1_Total_count	Os_65_Cont_2_CCA_count	Os_65_Cont_2_Total_count
Bacillus_trnI_control	11460	15264	51946	73912	245254	362707	858	1155	21587	30765	222524	311859	42448	84394	52100	111242	38097	78175	36800	77784
mitochondrial-Ath-AsnGTT-183766	0	0	0	0	0	0	0	0	0	0	0	0	0	0	0	0	1	1	1	1
mitochondrial-Ath-AspGTC-171828	0	0	0	0	0	8	0	0	0	0	0	0	0	0	0	0	0	1	0	1
mitochondrial-Ath-CysGCA-171829	1	2	0	0	0	0	0	0	0	0	0	0	0	0	0	0	0	2	0	0
mitochondrial-Ath-GlnTTG-171830	0	0	0	0	0	0	0	0	0	0	0	0	0	0	0	0	0	0	0	0
mitochondrial-Ath-GluTTC-171831	0	0	0	0	0	0	0	0	0	0	0	0	538	1484	821	2166	268	738	269	790
mitochondrial-Ath-GlyGCC-171832	0	0	0	0	0	0	0	0	0	0	0	0	0	0	0	0	0	0	2	2
mitochondrial-Ath-HisGTG-171833	0	0	1	1	1	1	0	0	1	1	0	0	0	0	0	0	2	4	0	2
mitochondrial-Ath-IleCAT-171837	0	0	0	0	0	0	0	0	0	0	0	0	0	1	0	1	0	1	0	1
mitochondrial-Ath-LysTTT-171834	0	0	0	0	0	0	0	0	0	0	0	0	84	322	145	545	0	3	0	8
mitochondrial-Ath-ProTGG-171838	0	0	0	0	0	0	0	0	0	0	0	1	0	0	0	0	0	0	0	0
mitochondrial-Ath-SerGCT-171840	0	0	0	0	0	0	0	0	0	0	0	0	0	0	0	0	0	0	0	2
mitochondrial-Ath-SerGGA-171839	0	0	0	0	0	0	0	0	0	0	0	0	0	0	0	0	0	0	0	0
mitochondrial-Ath-SerTGA-171841	0	0	0	0	0	0	0	0	0	0	0	0	0	0	0	0	0	0	1	1
mitochondrial-Ath-TrpCCA-171842	0	0	2	2	3	5	0	0	0	0	1	1	1	16	0	22	0	4	0	2
mitochondrial-Ath-TyrGTA-171843	0	0	0	0	0	0	0	0	0	0	0	0	0	0	0	0	0	0	0	0
mitochondrial-Ath-TyrGTA-171844	0	0	0	0	0	0	0	0	0	0	0	0	0	0	0	0	13	33	12	36
mitochondrial-Ath-eMetCAT-171836	0	0	0	0	0	0	0	0	0	0	0	0	4	6	7	9	0	1	0	0
mitochondrial-Ath-iMetCAT-171835	0	0	0	0	0	0	0	0	0	0	2	4	0	0	0	0	1	1	0	0
mitochondrial-Ath-stemloop-159855	0	0	0	0	0	0	0	0	0	0	0	0	0	0	0	0	0	0	0	0
mitochondrial-Ath-stemloop-166441	0	0	0	0	0	0	0	0	0	0	0	0	0	0	0	0	0	0	0	0
mitochondrial-Ath-stemloop-286836	0	0	0	0	0	0	0	0	0	0	0	0	0	0	0	0	0	0	0	0
mitochondrial-Ath-stemloop-309033	0	0	0	0	0	0	0	0	0	0	0	0	0	0	0	0	0	0	0	0
mitochondrial-Ath-stemloop-315873	0	0	0	0	0	0	0	0	0	0	0	0	0	0	0	0	0	0	0	0
mitochondrial-Ath-stemloop-32129	0	0	0	0	0	0	0	0	0	0	0	0	0	0	0	0	0	0	0	0
mitochondrial-Ath-stemloop-358842	0	0	0	0	0	0	0	0	0	0	0	0	0	0	0	0	0	0	0	0
mitochondrial-Ath-stemloop-36709	0	0	0	0	0	0	0	0	0	0	0	0	0	0	0	0	0	0	0	0
mitochondrial-Ath-stemloop-49221	0	0	0	0	0	0	0	0	0	0	0	0	0	0	0	0	0	0	0	0
mitochondrial-Ath-stemloop-c116660	0	0	0	0	0	0	0	0	0	0	0	0	0	0	0	0	0	0	0	0
mitochondrial-Ath-stemloop-c1924	0	0	0	0	0	0	0	0	0	0	0	0	0	0	0	0	0	0	0	0
mitochondrial-Ath-stemloop-c219906	0	0	0	0	0	0	0	0	0	0	0	0	0	0	0	0	0	0	0	0
mitochondrial-Ath-stemloop-c333147	0	0	0	0	0	0	0	0	0	0	0	0	0	0	0	0	0	1	0	0
mitochondrial-Ath-stemloop-c83962	0	0	0	0	0	0	0	0	0	0	0	0	0	0	0	0	0	0	0	0
mitochondrial-Bla-iMetCAT-99991	2	2	10	11	43	68	0	0	1	1	15	24	0	0	2	5	6	42	9	81
mitochondrial-Lpy-GluTTC-LpChr7B	0	0	0	0	0	0	0	0	0	0	0	0	588	1493	862	2208	303	739	281	819
mitochondrial-Lpy-IleCAT-LpChr36	0	0	0	0	0	0	0	0	0	0	0	0	49	201	71	256	127	326	94	372
mitochondrial-Lpy-LysTTT-LpChr1C2	0	0	0	0	0	0	0	0	0	0	0	0	122	355	159	472	0	3	0	6
mitochondrial-Lpy-TrpCCA-LpChr43_cplike	0	0	0	0	0	0	0	0	0	0	0	0	472	1028	766	1653	25	59	19	60
mitochondrial-Lpy-eMetCAT-LpChr43_cplike	0	0	0	0	0	0	0	0	0	0	0	0	5	6	18	21	0	0	0	0
mitochondrial-Lpy-iMetCAT-LpChr3A	0	0	0	0	0	1	0	0	0	0	0	0	927	2382	1102	2744	7	37	10	56
mitochondrial-Osu-GluTTC-Chr1	0	0	0	0	0	0	0	0	0	0	0	0	510	1447	758	2104	261	722	281	771
mitochondrial-Osu-GluTTC-Chr18	0	0	0	0	0	0	0	0	0	0	0	0	0	0	0	1	92	523	130	669
mitochondrial-Osu-GluTTC-Chr30	0	0	0	0	0	0	0	0	0	0	0	0	0	44	0	45	0	28	0	17
mitochondrial-Osu-IleCAT-Chr25	0	0	0	0	0	0	0	0	0	0	0	0	55	242	76	282	134	296	81	347
mitochondrial-Osu-SerGGA-Chr49	0	0	0	0	0	0	0	0	0	0	0	0	0	0	0	0	0	0	0	0
mitochondrial-Osu-TrpCCA-Chr2	0	0	0	0	0	0	0	0	0	0	0	0	75	147	66	131	621	1437	693	1658
mitochondrial-Osu-UndetNNN-Chr32	0	0	0	0	0	0	0	0	0	0	0	0	0	0	0	0	0	0	0	3
mitochondrial-Osu-iMetCAT-Chr9	0	1	0	0	0	0	0	0	0	0	0	0	0	0	1	6	2329	4273	2502	4896
nuclear-Ath-AlaAGC-171748	82	137	350	689	1288	2595	5	10	174	352	1141	1996	54991	331760	60151	433383	86826	526532	89302	556983
nuclear-Ath-AlaAGC-171749	90	154	480	920	1741	3746	7	10	170	360	1313	2520	28478	165523	32353	226385	29494	183543	26731	181916
nuclear-Ath-AlaAGC-183743	65	87	238	387	678	1243	3	4	66	114	574	1008	24069	128872	26398	174447	24430	168063	24608	175254
nuclear-Ath-AlaCGC-171750	0	0	6	26	0	4	0	0	1	3	4	15	27388	165344	33815	230935	46120	275968	50797	314945
nuclear-Ath-AlaCGC-171752	28	47	141	277	518	973	1	2	84	125	354	658	7674	27181	9528	37574	913	3463	1604	4516
nuclear-Ath-AlaCGC-183744	0	2	7	9	30	30	0	0	2	6	9	9	49	122	42	140	31895	166363	30018	176006
nuclear-Ath-AlaTGC-171747	71	122	350	664	1314	2620	6	10	187	361	1174	2111	55271	303667	61421	407605	114994	754401	108329	799156
nuclear-Ath-AlaTGC-171751	66	98	335	610	1623	2853	3	6	164	316	1203	2045	38143	165332	37652	186198	5	927	4	825
nuclear-Ath-ArgACG-171679	1	1	0	0	2	2	0	0	0	0	3	3	167	451	265	734	56	163	35	137
nuclear-Ath-ArgACG-171680	0	0	4	11	13	19	0	0	1	1	4	5	2	37	4	55	58973	115132	45748	103620
nuclear-Ath-ArgACG-171681	181	240	976	1291	3321	4532	3	3	249	327	2420	3273	3	3	0	1	9	77	7	80
nuclear-Ath-ArgACG-171682	0	1	2	3	2	5	0	0	0	0	2	5	24	63	22	77	20145	42960	18648	45166
nuclear-Ath-ArgACG-171683	10	13	34	48	180	249	1	1	11	12	125	152	5718	12555	6954	16729	7811	21472	7443	22923
nuclear-Ath-ArgACG-171772	0	0	0	0	0	0	0	0	0	0	0	0	0	5	0	2	0	71	2	54
nuclear-Ath-ArgCCG-171678	362	475	1692	2324	4968	6706	12	15	406	531	2974	3780	99222	285649	125883	406343	57663	175749	54427	181450
nuclear-Ath-ArgCCG-171686	0	0	0	0	0	0	0	0	0	0	0	0	0	0	0	0	0	0	1	1
nuclear-Ath-ArgCCG-183763	1	1	0	0	0	1	0	0	0	0	1	1	9	51	13	79	431	1114	394	1128
nuclear-Ath-ArgCCT-171715	0	0	2	10	0	53	0	0	0	3	0	22	2429	8618	2954	12063	1	181	0	275
nuclear-Ath-ArgCCT-171716	58	87	367	535	1475	2273	2	2	133	191	1042	1442	15684	52248	17670	70464	52390	153262	45306	162822
nuclear-Ath-ArgCCT-171719	0	0	1	4	0	17	0	0	0	1	0	2	7	25	12	35	2	28	5	36
nuclear-Ath-ArgTCG-171676	252	346	1239	1749	4351	6112	9	12	526	712	3060	4140	68860	199515	73347	245521	54497	162417	45498	159061
nuclear-Ath-ArgTCG-171677	0	0	0	1	7	9	0	0	0	4	0	0	46986	115882	61953	170687	74098	195864	70331	211956
nuclear-Ath-ArgTCT-171693	0	0	2	2	2	13	0	0	0	0	2	3	7	34	9	31	14	23	7	11
nuclear-Ath-ArgTCT-171694	10	12	68	82	123	144	0	0	14	16	87	113	772	1569	955	2020	4036	5539	3412	5003
nuclear-Ath-ArgTCT-171695	0	0	0	0	0	2	0	0	0	0	0	0	3	12	8	15	5	17	6	18
nuclear-Ath-ArgTCT-171696	21	25	33	46	156	190	0	0	11	12	120	139	919	1755	1055	2279	4068	5632	3547	5137
nuclear-Ath-ArgTCT-171714	76	84	376	432	1412	1634	5	5	142	157	1016	1125	20896	44587	24597	57026	34423	69145	29309	66257
nuclear-Ath-ArgTCT-171717	0	1	17	22	36	62	1	1	2	3	32	41	1003	2375	1043	2857	855	1493	700	1418
nuclear-Ath-ArgTCT-183731	0	0	0	0	0	0	0	0	0	0	0	1	2	7	13	24	6	14	6	13
nuclear-Ath-AsnGTT-171725	7	12	38	63	164	246	1	1	17	23	124	216	110	458	128	592	48	180	70	188
nuclear-Ath-AsnGTT-171727	28	39	248	394	1124	1812	6	8	109	157	830	1371	41424	133041	52996	192261	53962	164783	49152	170026
nuclear-Ath-AsnGTT-171729	0	1	0	4	2	13	0	0	0	0	0	12	55	224	70	318	0	136	1	225
nuclear-Ath-AsnGTT-183736	0	0	4	4	2	2	0	0	0	0	4	7	76	309	98	392	23	96	28	95
nuclear-Ath-AsnGTT-183737	0	0	0	0	0	0	0	0	0	0	0	0	0	1	0	0	0	0	0	0
nuclear-Ath-AsnGTT-183738	0	1	6	14	37	106	0	0	7	7	27	57	1679	6578	2177	8813	47	541	42	786
nuclear-Ath-AsnGTT-183739	0	1	0	3	1	12	0	0	0	0	0	16	3	73	4	78	17	180	4	256
nuclear-Ath-AspGTC-171804	102	149	568	978	3470	5346	2	9	270	410	2079	3357	167593	340187	209323	473010	222635	467460	190945	485376
nuclear-Ath-AspGTC-183754	0	0	0	0	3	3	0	0	0	0	2	2	1105	4450	1209	5335	23	59	47	133
nuclear-Ath-AspGTC-183755	0	0	0	0	0	0	0	0	0	0	0	3	2	17	5	32	3	102	1	41
nuclear-Ath-AspGTC-183756	0	31	0	178	0	594	0	1	1	62	0	674	65	20525	83	24352	42	12545	46	11140
nuclear-Ath-AspGTC-183757	0	4	0	5	1	46	0	0	0	2	1	19	19	8153	24	9789	17	3028	19	3698
nuclear-Ath-CysGCA-171684	0	0	0	0	0	0	0	0	0	0	0	0	0	6	0	4	4	4	6	10
nuclear-Ath-CysGCA-171742	0	0	0	0	2	6	0	0	0	1	0	0	0	5	2	4	0	0	0	0
nuclear-Ath-CysGCA-171756	0	0	2	2	0	0	0	0	0	0	0	0	5	38	8	54	3	7	4	7
nuclear-Ath-CysGCA-171757	24	66	187	351	1348	2181	0	1	51	96	311	534	27841	403671	33464	446669	33218	62961	30776	62510
nuclear-Ath-CysGCA-171758	0	0	0	0	0	0	0	0	0	0	0	0	0	0	1	1	0	0	0	0
nuclear-Ath-CysGCA-171759	0	3	1	4	3	19	0	0	0	1	0	13	20	2767	29	2703	18	162	20	139
nuclear-Ath-CysGCA-171762	0	0	0	0	1	1	0	0	0	0	1	1	0	0	0	6	1	58	2	75
nuclear-Ath-CysGCA-183716	0	0	0	0	0	0	0	0	0	0	0	0	0	11	0	9	0	20	0	42
nuclear-Ath-CysGCA-183742	0	0	1	2	9	13	0	0	0	0	1	2	3	6	0	3	1	1	3	4
nuclear-Ath-CysGCA-183745	0	0	0	0	0	0	0	0	0	0	0	0	0	0	1	2	1	2	0	0
nuclear-Ath-GlnCTG-171763	4	8	42	65	255	358	1	3	17	29	210	277	948	2018	1243	2937	9	60	8	61
nuclear-Ath-GlnCTG-171765	2	2	7	15	47	99	0	0	1	10	29	65	11	81	23	79	4803	7654	4464	7688
nuclear-Ath-GlnCTG-171773	0	0	0	0	1	2	0	0	0	0	2	6	2	18	7	19	18165	26194	17133	26681
nuclear-Ath-GlnCTG-171774	1	2	20	25	97	114	0	0	5	9	31	46	52690	92077	66651	119241	35805	58339	30550	55262
nuclear-Ath-GlnCTG-171775	4	8	65	99	371	587	0	0	13	22	188	294	407	814	487	1002	17306	24364	16751	24836
nuclear-Ath-GlnTTG-171777	0	4	31	42	176	253	0	0	9	10	85	113	54391	120892	79584	188768	130352	248530	123520	270150
nuclear-Ath-GlnTTG-183749	0	0	0	0	0	0	0	0	0	0	0	0	0	3	0	0	196	296	224	337
nuclear-Ath-GluCTC-171821	0	0	0	0	0	8	0	0	0	0	0	0	1	3	0	1	41	86	42	109
nuclear-Ath-GluCTC-171824	5	10	57	83	356	552	0	1	7	18	174	251	10235	22312	16818	33776	8468	13551	10287	16940
nuclear-Ath-GluCTC-171825	5	9	27	41	307	432	0	0	8	11	120	175	1124	4958	1906	5976	64615	107661	82449	142734
nuclear-Ath-GluCTC-183765	0	1	0	2	1	4	0	0	0	2	0	9	11	3981	16	3027	7	33	7	38
nuclear-Ath-GluTTC-171820	0	3	0	1	12	34	0	0	0	5	4	14	15	64	12	60	11	84	7	90
nuclear-Ath-GluTTC-171822	0	0	3	6	10	30	0	0	1	1	3	19	6	31	8	32	11	39	6	33
nuclear-Ath-GluTTC-171826	75	126	676	1007	4746	6840	5	7	234	317	1983	2802	39000	72378	58781	110099	125348	213208	128375	232975
nuclear-Ath-GluTTC-183764	0	0	1	8	13	61	0	0	0	2	2	28	89	234	108	392	12518	25038	13393	28202
nuclear-Ath-GlyCCC-171713	475	951	2191	3939	8377	14305	13	35	535	1077	3733	7423	25428	74175	32960	101122	90193	200635	83260	198216
nuclear-Ath-GlyGCC-171688	0	0	9	14	33	43	0	0	0	0	17	20	24	103	32	161	17	78	19	73
nuclear-Ath-GlyGCC-171690	4	8	2	23	10	77	0	0	1	3	5	32	228	2232	262	2529	373	1612	410	1792
nuclear-Ath-GlyGCC-171691	194	253	973	1498	4153	6448	10	11	327	448	2156	3148	104934	281318	144377	419253	177245	424974	162936	429213
nuclear-Ath-GlyGCC-171692	4	8	20	29	132	172	0	0	9	21	45	61	1204	4678	1391	5352	904	3389	966	5007
nuclear-Ath-GlyGCC-183730	0	0	0	0	0	0	0	0	0	0	0	0	0	0	0	1	0	3	0	2
nuclear-Ath-GlyTCC-171720	24	43	138	300	912	1896	6	7	48	96	541	923	31519	145578	45104	230259	38291	124747	38089	137701
nuclear-Ath-HisGTG-171768	20	38	136	296	532	1208	0	2	43	96	353	793	29519	92058	40276	131248	50296	165590	54025	172505
nuclear-Ath-HisGTG-171770	16	27	122	186	480	879	1	2	34	60	329	616	9545	36926	12224	49335	1862	3949	2916	5733
nuclear-Ath-HisGTG-183747	0	0	1	1	1	3	0	0	1	1	3	4	8	15	7	28	2	10	4	15
nuclear-Ath-HisGTG-183748	0	0	0	0	0	0	0	0	0	0	0	0	0	0	0	0	0	0	0	0
nuclear-Ath-IleAAT-171735	267	430	1014	1811	2790	4911	14	23	370	620	3156	5333	25326	157475	34252	218937	40841	215714	35011	195337
nuclear-Ath-IleAAT-171736	0	1	3	12	3	31	0	0	0	3	1	12	0	1556	1	1777	5316	20054	4324	19217
nuclear-Ath-IleTAT-171721	0	1	0	4	0	27	0	0	0	1	0	3	0	29	0	25	0	19	0	37
nuclear-Ath-IleTAT-171764	17	37	117	265	697	1658	0	0	23	41	192	383	2512	13997	3578	20338	12563	50259	12713	54920
nuclear-Ath-LeuAAG-171816	90	139	425	694	1532	2367	6	9	220	336	1645	2420	12581	44791	15626	62437	60819	224185	54109	229531
nuclear-Ath-LeuAAG-171817	97	151	488	808	1625	2650	3	7	198	322	1704	2529	12735	45312	15624	62774	62091	228377	55141	233678
nuclear-Ath-LeuCAA-171786	4	17	77	157	546	953	0	0	40	82	133	264	5474	18900	7713	28501	31116	89868	30584	94139
nuclear-Ath-LeuCAA-171787	61	90	343	520	1593	2289	1	2	140	211	968	1312	583	1390	822	2046	7363	18358	7222	19349
nuclear-Ath-LeuCAA-171789	169	218	961	1340	3702	5026	8	10	207	301	1777	2328	37792	88507	47037	121067	130107	309235	115811	299388
nuclear-Ath-LeuCAA-171790	0	0	0	0	0	2	0	0	0	0	0	0	0	0	1	3	2	13	7	12
nuclear-Ath-LeuCAA-183751	1	2	1	7	0	28	0	0	0	2	0	5	0	240	0	243	1	207	1	238
nuclear-Ath-LeuCAG-171781	274	368	1154	1701	3748	5323	21	28	542	786	3713	5110	43334	139041	52710	182621	116410	342431	95218	306735
nuclear-Ath-LeuTAA-171698	7	7	27	47	164	274	0	1	15	20	106	149	3600	8610	4655	11746	5162	13986	4773	14375
nuclear-Ath-LeuTAA-171699	9	10	28	35	169	262	1	1	20	27	105	136	2266	5022	2772	6702	3229	7828	2673	7871
nuclear-Ath-LeuTAA-171791	2	4	21	42	52	129	1	2	1	2	20	46	52	125	67	141	430	1341	337	1238
nuclear-Ath-LeuTAG-171673	0	0	0	3	13	15	0	0	0	0	0	0	17	53	16	65	53	178	49	181
nuclear-Ath-LeuTAG-171675	63	98	282	490	1104	1637	1	4	109	190	733	1106	30730	136178	38601	185549	57936	258294	53043	250305
nuclear-Ath-LeuTAG-171685	66	97	311	501	907	1411	1	1	110	170	642	959	27420	124459	33769	168325	48021	226010	43324	217041
nuclear-Ath-LysCTT-171703	1	2	13	15	21	43	0	0	0	1	16	26	1160	3377	1463	4448	1819	4719	1698	5695
nuclear-Ath-LysCTT-171704	136	174	712	930	2379	3210	1	4	213	282	2555	3418	124189	230448	157810	318946	206613	403497	196441	430140
nuclear-Ath-LysCTT-183733	0	0	1	1	6	8	0	0	1	2	3	6	37	816	48	907	139	788	120	1174
nuclear-Ath-LysTTT-171707	0	0	0	2	5	15	0	0	0	0	1	2	68	135	76	172	9	12	11	17
nuclear-Ath-LysTTT-171712	62	81	170	228	782	988	4	6	94	127	904	1091	6966	13098	5509	11298	978	2437	808	2206
nuclear-Ath-LysTTT-183734	0	0	0	0	0	0	0	0	1	1	1	1	45	70	64	116	6	6	5	12
nuclear-Ath-LysTTT-183735	0	0	0	0	0	1	0	0	0	0	0	0	0	8	0	4	0	0	0	0
nuclear-Ath-PheGAA-171718	107	164	315	557	945	1677	3	4	73	120	417	684	20505	66275	16674	54137	15819	48509	27399	86963
nuclear-Ath-ProAGG-171737	22	34	171	236	1147	1596	0	0	43	62	447	720	21022	38148	33170	61647	93674	149282	100561	171137
nuclear-Ath-ProAGG-171738	0	0	0	3	1	5	0	0	0	1	0	1	0	666	0	683	10397	16512	11111	18666
nuclear-Ath-ProAGG-171743	0	0	0	2	1	18	0	0	0	1	0	6	33	517	96	723	172	369	190	399
nuclear-Ath-ProCGG-171739	2	9	57	79	382	524	0	0	19	27	146	218	5146	12383	7933	18726	26933	46859	27387	51196
nuclear-Ath-ProCGG-171760	0	0	0	0	0	0	0	0	0	0	0	0	0	0	0	0	0	1	0	1
nuclear-Ath-ProCGG-171761	0	5	0	10	4	47	0	0	0	3	2	43	644	1559	852	2073	21	271	9	223
nuclear-Ath-ProTGG-171741	37	51	232	335	1482	2070	2	2	63	101	590	1005	5722	12209	8294	18546	152700	256225	157032	284801
nuclear-Ath-ProTGG-171744	0	0	0	11	2	34	0	0	0	1	4	23	20177	37346	30896	58929	16677	26449	19114	32056
nuclear-Ath-ProTGG-183741	0	0	0	11	1	33	0	0	0	1	1	10	1972	4839	2539	6353	1156	3412	1056	3626
nuclear-Ath-SerAGA-171812	0	4	1	15	6	55	0	0	2	5	1	12	9	1346	11	1655	685	11008	661	9901
nuclear-Ath-SerAGA-171813	36	59	163	381	630	1526	2	5	68	148	413	775	3166	32517	3756	44252	6611	80949	5641	71966
nuclear-Ath-SerAGA-171814	1	2	1	2	3	8	0	0	0	1	1	6	153	972	95	837	352	2155	411	2402
nuclear-Ath-SerAGA-171815	0	0	0	0	0	4	0	0	0	0	1	2	669	3565	664	4500	4657	22067	3432	19638
nuclear-Ath-SerAGA-183750	0	0	0	1	1	10	0	0	0	0	0	2	14	54	14	64	1	44	1	37
nuclear-Ath-SerAGA-183759	22	42	117	203	310	596	3	4	22	41	235	375	687	7231	773	9552	1094	13177	863	11305
nuclear-Ath-SerAGA-183760	0	0	0	0	0	0	0	0	0	0	0	0	2	3	0	1	0	0	0	0
nuclear-Ath-SerAGA-183761	0	0	0	0	0	0	0	0	0	0	0	0	0	1	0	3	0	4	0	2
nuclear-Ath-SerAGA-183762	9	11	37	49	112	157	0	0	16	24	64	95	187	1594	204	1929	171	1977	200	1794
nuclear-Ath-SerCGA-171782	151	254	638	1222	2843	5809	8	13	185	323	1431	2496	12177	53582	14105	71593	14749	60504	13310	59786
nuclear-Ath-SerCGA-171785	1	1	0	0	0	0	0	0	0	0	0	0	0	0	0	0	0	2	0	2
nuclear-Ath-SerCGA-171794	0	0	2	3	1	2	0	0	1	1	3	5	44	81	27	61	20	28	28	48
nuclear-Ath-SerGCT-171796	0	0	0	0	1	1	0	0	2	2	0	0	36	186	51	200	45	278	35	297
nuclear-Ath-SerGCT-171797	0	1	2	4	0	2	0	0	0	1	2	7	11	177	8	188	30165	74317	32188	82205
nuclear-Ath-SerGCT-171798	39	61	193	316	1023	1561	1	1	73	102	605	811	35766	100018	48415	147061	34540	87151	37800	98656
nuclear-Ath-SerGCT-171800	1	1	4	5	7	7	0	0	0	0	3	3	1097	2400	1064	2473	397	758	628	1301
nuclear-Ath-SerGCT-183728	0	0	2	2	0	1	0	0	0	0	0	0	3	3	0	0	1	1	0	1
nuclear-Ath-SerGCT-183752	0	0	0	0	0	0	0	0	0	0	0	0	22	67	26	60	24	31	20	41
nuclear-Ath-SerGCT-183753	0	0	1	1	15	18	0	0	0	0	5	5	5	29	12	55	3	27	10	23
nuclear-Ath-SerTGA-171783	0	0	0	1	0	0	0	0	0	0	0	1	7	33	2	34	6	16	1	13
nuclear-Ath-SerTGA-171784	0	1	0	1	1	12	0	0	0	0	0	1	0	0	0	0	0	0	0	0
nuclear-Ath-SerTGA-171792	47	75	133	218	673	1102	1	2	54	81	303	451	5754	30398	7050	42380	4663	26853	4433	27852
nuclear-Ath-SerTGA-171793	28	39	145	276	964	1815	0	1	28	58	247	412	96	213	74	176	12	40	40	97
nuclear-Ath-ThrAGT-171722	0	3	0	32	0	78	0	0	0	5	1	29	7	42	6	52	3	238	0	259
nuclear-Ath-ThrAGT-171723	20	23	85	147	370	684	1	1	22	38	257	400	0	17	0	35	5473	13912	5477	14372
nuclear-Ath-ThrAGT-171731	2	2	13	21	73	113	0	0	5	6	47	63	4435	14229	6457	21944	9341	24485	9423	25652
nuclear-Ath-ThrCGT-171709	15	20	109	132	843	990	1	1	44	47	515	639	69959	154026	93129	218422	66690	101581	58798	93175
nuclear-Ath-ThrCGT-171710	0	2	0	2	0	5	0	0	0	0	0	2	5	155	0	137	0	88	0	58
nuclear-Ath-ThrCGT-171711	0	0	1	3	0	4	0	0	0	0	1	3	59	177	64	216	31	60	14	34
nuclear-Ath-ThrTGT-171700	0	0	0	2	4	8	0	0	0	1	2	3	1967	6973	2679	10464	13	93	22	147
nuclear-Ath-ThrTGT-171705	40	52	227	313	838	1277	1	2	73	112	445	636	3974	12091	5975	19515	41730	178373	40970	177295
nuclear-Ath-ThrTGT-183732	0	0	0	1	0	0	0	0	0	0	0	0	1876	6482	2598	10047	1	56	2	84
nuclear-Ath-TyrGTA-171663	0	1	8	17	41	56	0	0	2	2	20	24	41779	86513	47782	105726	29604	54561	23941	49109
nuclear-Ath-TyrGTA-171666	25	30	149	174	579	742	2	3	71	92	372	537	3486	6758	4343	8719	7462	15657	6088	14740
nuclear-Ath-TyrGTA-171668	0	0	0	4	0	8	0	0	0	2	1	10	3	133	5	159	3	109	3	106
nuclear-Ath-TyrGTA-183718	0	0	0	0	0	0	0	0	0	0	0	2	0	3	0	11	0	5	0	7
nuclear-Ath-TyrGTA-183719	0	0	2	3	13	24	0	0	2	3	13	14	8202	14954	9104	17802	4630	7938	4154	7880
nuclear-Ath-TyrGTA-183720	0	0	0	0	0	0	0	0	0	0	0	0	0	32	1	42	2	19	1	19
nuclear-Ath-TyrGTA-183721	0	0	0	0	0	0	0	0	0	0	0	0	0	1	0	0	0	1	0	4
nuclear-Ath-TyrGTA-183722	0	0	0	0	0	0	0	0	0	0	0	0	0	0	0	0	13	19	6	12
nuclear-Ath-TyrGTA-183723	0	1	0	3	0	6	0	0	0	2	0	3	0	162	0	173	0	96	0	97
nuclear-Ath-TyrGTA-183724	0	0	0	0	0	2	0	0	0	0	0	0	2	136	4	127	17	94	4	83
nuclear-Ath-TyrGTA-183725	0	0	0	1	0	5	0	0	0	0	0	1	2	119	6	117	11	89	9	97
nuclear-Ath-TyrGTA-183726	1	1	0	0	0	0	0	0	0	0	0	0	1	1	3	9	2	4	3	3
nuclear-Ath-TyrGTA-183727	1	1	6	9	22	43	0	0	0	0	24	31	0	6	3	4	15	24	12	23
nuclear-Ath-ValAAC-171778	0	1	0	4	0	3	0	0	0	1	0	1	7	346	3	339	9	4814	9	3894
nuclear-Ath-ValAAC-171779	4	13	22	63	160	313	0	0	18	41	85	199	22263	181166	26336	248412	24354	164682	23160	174249
nuclear-Ath-ValCAC-171807	29	39	161	271	706	1131	0	1	53	86	390	656	11936	42680	15131	58670	30861	98887	27220	98274
nuclear-Ath-ValCAC-183758	26	42	127	191	459	701	1	1	35	59	287	443	8237	29395	10078	39498	23680	81297	20672	79956
nuclear-Ath-ValTAC-171767	0	0	0	0	0	4	0	0	0	0	3	8	383	1506	517	2165	1058	4512	948	4232
nuclear-Ath-ValTAC-183729	0	0	0	2	0	0	0	0	0	0	0	0	0	0	0	1	173	766	127	644
nuclear-Ath-ValTAC-183746	0	0	0	0	0	0	0	0	0	0	0	0	0	5	0	6	1	44	0	33
nuclear-Ath-eMetCAT-171754	130	169	659	953	2641	3935	4	10	188	294	1561	2216	13445	54134	16221	75268	55498	187029	46723	182010
nuclear-Ath-iMetCAT-171655	1	3	1	11	5	49	0	0	0	9	0	29	2474	7362	3301	9206	551	18407	487	13643
nuclear-Ath-iMetCAT-171658	0	1	3	23	0	88	0	0	0	2	0	30	980	3884	1396	4480	0	610	0	883
nuclear-Ath-iMetCAT-171659	33	57	214	344	1239	1887	1	2	55	84	657	927	795	4364	1146	5252	114	1105	131	1287
nuclear-Ath-iMetCAT-183717	0	0	0	0	0	1	0	0	0	0	0	0	100	346	117	469	675	3359	551	3257
nuclear-Ath-TrpCCA-171732	488	791	2350	3965	7810	13034	37	59	958	1640	5124	8367	81300	438511	103720	531365	282290	1222372	260925	966708
nuclear-Ath-TrpCCA-171734	552	807	2350	3783	7393	12380	25	49	908	1512	5005	8194	74968	409606	96087	507633	263105	1120874	242556	890235
nuclear-Ath-TrpCCA-183740	0	0	1	2	3	6	0	0	0	1	4	8	29	225	45	284	47	263	40	247
nuclear-Bya-TrpCCA-99992	504	801	2366	3954	7802	13045	31	59	944	1619	5291	8657	81704	440652	103207	540295	281163	1214077	259096	962391
nuclear-Bya-TrpCTA-99993	54	75	180	302	810	1171	3	3	59	96	322	560	0	20	2	15	1	20	3	33
plastid-Ath-AlaTGC-171845	0	0	0	0	0	9	0	0	1	1	1	2	0	1	0	0	3	11	3	14
plastid-Ath-ArgACG-171847	0	0	3	3	13	35	0	0	0	0	6	8	0	1	0	0	2	16	6	8
plastid-Ath-ArgTCT-171846	0	0	0	0	1	1	0	0	0	0	0	0	0	0	0	0	1	1	0	1
plastid-Ath-AsnGTT-171848	0	0	0	0	4	5	0	0	1	1	3	5	0	1	1	1	9	17	11	27
plastid-Ath-AspGTC-171849	0	0	0	0	4	20	0	0	0	0	1	1	0	1	0	0	1	10	2	6
plastid-Ath-CysGCA-171850	0	0	0	0	5	5	0	0	0	0	0	0	0	0	0	1	0	2	1	1
plastid-Ath-GlnTTG-171851	0	0	0	0	0	1	0	0	0	0	1	1	0	0	0	0	1	6	1	4
plastid-Ath-GlyGCC-171853	0	0	0	0	5	5	0	0	0	0	0	0	0	0	0	1	3	3	2	3
plastid-Ath-GlyTCC-171854	0	0	0	0	2	2	0	0	0	0	0	0	0	0	0	0	5	9	6	6
plastid-Ath-HisGTG-171855	0	0	0	1	4	5	0	0	0	0	0	0	0	1	0	0	4	6	1	4
plastid-Ath-IleCAT-171856	0	0	0	0	0	3	0	0	0	0	0	0	0	0	0	0	1	6	1	6
plastid-Ath-IleGAT-171857	0	0	0	0	0	4	0	0	0	0	0	3	0	0	0	0	5	11	1	4
plastid-Ath-LeuCAA-171859	0	0	0	0	3	6	0	0	0	0	0	0	0	0	0	0	2	3	4	5
plastid-Ath-LeuTAA-171860	0	0	0	0	1	4	0	0	0	0	0	0	0	0	0	1	3	4	0	4
plastid-Ath-LeuTAG-171858	0	0	0	0	0	1	0	0	0	0	2	4	0	0	1	1	3	6	1	2
plastid-Ath-LysTTT-171861	0	0	0	0	0	3	0	0	0	0	0	0	0	0	0	1	0	0	1	4
plastid-Ath-PheGAA-171864	0	0	0	0	0	2	0	0	0	0	0	0	1	5	1	1	4	7	7	20
plastid-Ath-ProTGG-171865	0	0	0	0	1	2	0	0	0	0	0	0	0	0	0	1	0	1	0	1
plastid-Ath-SerGCT-171868	0	0	0	0	0	2	0	0	0	0	0	0	0	1	0	0	3	3	0	3
plastid-Ath-SerGGA-171866	0	0	0	0	3	5	0	0	0	0	0	0	0	0	0	0	0	1	0	2
plastid-Ath-SerTGA-171867	0	0	0	0	1	1	0	0	0	0	2	2	0	1	0	0	6	8	3	4
plastid-Ath-ThrGGT-171869	0	0	0	1	2	2	0	0	0	0	0	0	0	0	0	0	4	6	0	2
plastid-Ath-ThrTGT-171870	0	0	0	0	0	0	0	0	0	0	2	2	0	0	0	0	0	0	0	0
plastid-Ath-TrpCCA-171871	0	0	0	0	4	6	0	0	0	0	1	1	0	0	0	0	0	1	3	5
plastid-Ath-TyrGTA-171872	0	0	0	0	10	18	0	0	0	0	5	12	0	0	0	0	3	12	1	8
plastid-Ath-ValGAC-171873	0	0	0	0	0	0	0	0	0	0	2	2	0	0	0	0	1	1	0	0
plastid-Ath-ValTAC-171874	0	0	0	0	0	1	0	0	0	0	0	1	0	0	0	0	1	5	1	1
plastid-Ath-eMetCAT-171862	0	0	0	0	0	1	0	0	0	0	0	0	0	0	0	0	1	2	0	0
plastid-Ath-GluTTC-171852	0	0	0	1	17	27	0	0	0	0	1	4	1	1	0	4	14	20	16	32	trnE	likely contamination, no blastn hits in Balanophora genomes against any plastid tRNA from Arabidopsis
plastid-Bla-GluTTC-99990	0	0	1	1	5	14	0	0	0	1	0	0	0	0	0	0	0	0	0	0
plastid-Ath-iMetCAT-171863	0	0	0	4	0	2	0	0	0	0	1	1	0	0	0	1	0	6	0	8
nuclear-Bsu-iMetCAT-99995_cplike	2	9	21	38	143	261	0	0	8	17	57	112	0	0	0	0	0	0	0	0
nuclear-Osu-iMetCAT-99994_cplike	0	0	0	0	0	0	0	0	0	0	0	0	585	1741	587	1771	666	3128	514	2999
Total	17587	24695	81676	122088	360162	547876	1150	1645	32080	47776	296403	427562	2052971	7345292	2586045	9773688	4169484	13350536	3927562	12943383

## Sheet: TableS5
Table S5. Number of processed reads mapping to Arabidopsis nuclear tRNA-Trp genes. The nuclear-Ath-TrpCCA-183740 gene exhibited much lower coverage than the other nuclear tRNA-Trp genes and was not included in this analysis.
Library	Reference	UCA anticodon reads	Total mapping reads	PPM
At_30_Cont_1	nuclear-Ath-TrpCCA-171732	42	30436	1379.94
At_30_Cont_1	nuclear-Ath-TrpCCA-171734	36	29847	1206.15
At_30_Cont_2	nuclear-Ath-TrpCCA-171732	29	21248	1364.83
At_30_Cont_2	nuclear-Ath-TrpCCA-171734	34	19813	1716.05
Lp_30_Cont_1	nuclear-Ath-TrpCCA-171732	754	438511	1719.46
Lp_30_Cont_1	nuclear-Ath-TrpCCA-171734	752	409606	1835.91
Lp_30_Cont_2	nuclear-Ath-TrpCCA-171732	922	531365	1735.15
Lp_30_Cont_2	nuclear-Ath-TrpCCA-171734	846	507633	1666.56
Os_65_Cont_1	nuclear-Ath-TrpCCA-171732	793	1222372	648.739
Os_65_Cont_1	nuclear-Ath-TrpCCA-171734	741	1120874	661.091
Os_65_Cont_2	nuclear-Ath-TrpCCA-171732	663	966708	685.833
Os_65_Cont_2	nuclear-Ath-TrpCCA-171734	677	890235	760.473

## Sheet: TableS6
Table S6. Aminoacyl-tRNA synthetases (aaRSs) identified in the transcriptome or nuclear genome of Balanophoraceae.
name	identificador	file_orthogroup	Lophophytum mirabile trancriptome	Lophophytum pyramidale transcriptome	Ombrophytum subterraneum transcriptome	Balanophora fungosa nuclear genome	B.fungosa nuclear genome # genes	Organellar tRNAs in L.pyramidale	Organellar tRNAs in O.subterraneum	Organellar tRNAs in Balanophora
cytosolic_AlaRS	AT1G50200	OG0005699.fa	present	present	present	present	1
cytosolic_ArgRS	AT1G66530 / AT4G26300	OG0003638.fa	present	present	present	present	1
cytosolic_AsnRS	AT1G70980 / AT5G56680	OG0001678.fa	present	present	present	present	1
cytosolic_AsnRS	AT3G07420	OG0001678.fa	present	present	present	absent	0
cytosolic_AspRS	AT4G26870 / AT4G31180	OG0004286.fa	present	present	present	present	1
cytosolic_cysRS	AT5G38830 / AT3G56300	OG0002322.fa	present	present	present	present	1
cytosolic_GlnRS	AT1G25350	OG0006059.fa	present	present	present	present	1
cytosolic_GluRS	AT5G26710	OG0004822.fa	present	present	present	present	1
cytosolic_GlyRS	AT1G29880	OG0004266.fa	present	present	present	present	1
cytosolic_HisRS	AT3G02760	OG0005678.fa	present	present	present	present	1
cytosolic_IleRS	AT4G10320	OG0005780.fa	present	present	present	present	1
cytosolic_LeuRS	AT1G09620	OG0005786.fa	present	present	present	present	1
cytosolic_LysRS	AT3G11710 (+AT3G30805 divergent)	OG0002062.fa	present	present	present	present	1
cytosolic_MetRS	AT4G13780	OG0004637.fa	present	present	present	present	1
cytosolic_PheRSa	AT4G39280	OG0004749.fa	present	present	present	present	1
cytosolic_PheRSb	AT1G72550	OG0006542.fa	present	present	present	present	1
cytosolic_ProRS	AT3G62120 / AT5G10880	OG0004878.fa	present	present	present	present	1
cytosolic_SerRS	AT5G27470	OG0005067.fa	present	present	present	present	1
cytosolic_ThrRS	AT1G17960 / AT5G26830 / AT1G18130	OG0003738.fa	present	present	present	HGT Malus	1
cytosolic_TrpRS	AT3G04600	OG0006503.fa	present	present	present	present	1			trnW-UAG in nucleus
cytosolic_TyrRS	AT2G33840 / AT1G28350	OG0003727.fa	1 native + 1 foreign	present	present	present	1
cytosolic_ValRS	AT1G14610	OG0002631.fa	present	present	present	present	1
organellar_AlaRS	AT5G22800	OG0009839.fa	absent	absent	absent	absent
organellar_AsnRS	AT4G17300	OG0010233.fa	absent	absent	absent	present
organellar_AspRS	AT4G33760	OG0005785.fa	absent	absent	absent	absent
organellar_cysRS	AT2G31170	OG0002322.fa	absent	absent	absent	absent
organellar_GluRS	AT5G64050	OG0005369.fa	present	present	partial	present		foreign trnE in mtDNA	trnE in mtDNA	trnE in CP
organellar_GlyRS	AT3G48110	OG0007850.fa	absent	absent	absent	absent
organellar_HisRS	AT3G46100 / AT5G03406	OG0006872.fa	present	present	present	absent
organellar_IleRS	AT5G49030	OG0003547.fa	present	present	present	absent		foreign trnI in mtDNA	trnI in mtDNA of Ombrophytum
organellar_LeuRS	AT4G04350	OG0004492.fa	absent	absent	absent	absent
organellar_LysRS	AT3G13490	OG0007207.fa	absent	absent	absent	absent		foreign trnK in mtDNA
organellar_MetRS	AT3G55400	OG0008569.fa	absent	absent	absent	absent		foreign eMet-cplike in mtDNA
organellar_MTF	AT1G66520	OG0006304.fa	present	present	present	present		foreign trn-fMet in mtDNA; plastid trnFMet in nucleus cp-like trnfM in nucleus	trnfMet in mtDNA; plastid trnFMet in nucleus cp-like trnfM in nucleus	trnfM in mtDNA; plastid trnFMet in nucleus cp-like trnfM in nucleus
organellar_PheRS	AT3G58140	OG0005370.fa	present	present	present	present
organellar_ProRS	AT5G52520	OG0008723.fa	absent	absent	absent	absent
organellar_SerRS	AT1G11870	OG0009245.fa	absent	absent	absent	absent			trnS in mtDNA
organellar_ThrRS	AT2G04842	OG0009846.fa	absent	absent	absent	absent
organellar_TrpRS	AT2G25840	OG0006538.fa	present	present	present	absent		foreign trnW-MTPT in the mtDNA	trnW in mtDNA
organellar_TyrRS	AT3G02660	OG0009359.fa	absent	absent	absent	absent
organellar_ValRS	AT5G16715	OG0005738.fa	absent	absent	absent	absent

## Sheet: TableS7
Table S7. Estimates of non-synonymous (dN) and synonymous (dS) substitution rates (ω = dN/dS) on terminal branches and root-to-tip paths for nuclear genes involved in mitochondrial ribosomes.
Taxon	dN (root-to-tip)	dS (root-to-tip)	dN (terminal branch)	dS (terminal branch)	ω (dN/dS)	Arabidopsis thaliana gene ID
Anadenanthera	0.199998	1.692804	0.103848	0.151565	0.685168	AT1G07210
Anadenanthera	0.024187	0.807149	0.020216	0.304558	0.066379	AT1G07830
Anadenanthera	0.084117	1.070974	0.035614	0.384007	0.092743	AT1G14620
Anadenanthera	0.141767	0.826954	0.05906	0.070512	0.837585	AT1G15810
Anadenanthera	0.066604	1.087259	0.003736	0.314477	0.011881	AT1G16740
Anadenanthera	0.122388	0.992155	0.038511	0.326257	0.118038	AT1G16870
Anadenanthera	0.123293	0.722327	0.038634	0.426513	0.090582	AT1G24240
Anadenanthera	0.165268	1.507774	0.081666	0.335114	0.243697	AT1G26750
Anadenanthera	0.083916	1.297513	0.035227	0.73671	0.047817	AT1G27435
Anadenanthera	0.269189	2.022672	0.113549	0.316805	0.358418	AT1G31817
Anadenanthera	0.038014	0.772181	0.022487	0.287877	0.078114	AT1G49400
Anadenanthera	0.084811	1.214626	0.02473	0.442203	0.055924	AT1G52370
Anadenanthera	0.073775	1.139893	0.025408	0.538062	0.047222	AT1G64880
Anadenanthera	0.161457	1.45541	0.037302	0.353876	0.10541	AT1G70190
Anadenanthera	0.050904	1.055337	0.013713	0.438452	0.031275	AT2G16930
Anadenanthera	0.044762	0.661078	0.013574	0.362971	0.037396	AT2G18400
Anadenanthera	0.14073	0.777038	0.076323	0.181348	0.420866	AT2G19720
Anadenanthera	0.041416	1.05731	0.016558	0.290526	0.056992	AT2G20060
Anadenanthera	0.112289	1.290107	0.05691	0.509097	0.111786	AT2G21290
Anadenanthera	0.346004	0.654901	0.07411	0.383045	0.193476	AT2G42710
Anadenanthera	0.050003	1.360773	0.016485	0.295626	0.055763	AT3G01740
Anadenanthera	0.051166	1.105277	0.020177	0.294593	0.068491	AT3G01790
Anadenanthera	0.22989	5.229821	0.03838	0.000049	776938	AT3G03600
Anadenanthera	0.109788	0.989657	0.057217	0.234051	0.244464	AT3G17465
Anadenanthera	0.130036	1.214072	0.045768	0.277698	0.16481	AT3G18240
Anadenanthera	0.099544	2.107198	0.068166	0.298811	0.228124	AT3G18760
Anadenanthera	0.211752	1.284307	0.090125	0.129615	0.695324	AT3G26360
Anadenanthera	0.100691	1.093792	0.035837	0.480218	0.074627	AT3G49080
Anadenanthera	0.062183	0.577125	0.018845	0.376374	0.05007	AT3G59650
Anadenanthera	0.123963	1.081243	0.055948	0.981933	0.056978	AT4G23620
Arabidopsis	0.336717	3.319168	0.284556	2.417282	0.117717	AT1G07210
Arabidopsis	0.063562	1.27557	0.061794	1.2211	0.050605	AT1G07830
Arabidopsis	0.15364	2.096596	0.102476	1.651864	0.062037	AT1G14620
Arabidopsis	0.10461	1.888503	0.02564	1.773995	0.014453	AT1G15810
Arabidopsis	0.069887	3.248763	0.038482	3.052756	0.012606	AT1G16740
Arabidopsis	0.181589	1.501708	0.126748	1.076083	0.117786	AT1G16870
Arabidopsis	0.101052	1.528482	0.07861	1.330833	0.059069	AT1G24240
Arabidopsis	0.36275	2.048242	0.313416	1.129612	0.277454	AT1G26750
Arabidopsis	0.154726	1.18805	0.1402	0.910882	0.153917	AT1G27435
Arabidopsis	0.307488	68.826533	0.157101	67.498086	0.002327	AT1G31817
Arabidopsis	0.100577	1.113539	0.088204	1.054799	0.083622	AT1G49400
Arabidopsis	0.144902	1.430936	0.10955	0.978982	0.111902	AT1G52370
Arabidopsis	0.140504	2.131779	0.09889	1.97291	0.050124	AT1G64880
Arabidopsis	0.182596	2.419614	0.095049	2.173605	0.043729	AT1G70190
Arabidopsis	0.107457	1.511987	0.086777	1.002267	0.08658	AT2G16930
Arabidopsis	0.068023	1.277078	0.027233	1.007895	0.02702	AT2G18400
Arabidopsis	0.117053	0.673797	0.078871	0.565869	0.139381	AT2G19720
Arabidopsis	0.077308	1.833557	0.051848	1.272638	0.04074	AT2G20060
Arabidopsis	0.165732	1.127298	0.115637	0.779713	0.148307	AT2G21290
Arabidopsis	0.324123	1.251932	0.186192	0.851585	0.218642	AT2G42710
Arabidopsis	0.095561	2.220528	0.05328	1.382875	0.038528	AT3G01740
Arabidopsis	0.09878	1.738343	0.072085	1.34622	0.053546	AT3G01790
Arabidopsis	0.320275	6.513325	0.170622	2.437832	0.069989	AT3G03600
Arabidopsis	0.114942	1.326265	0.074721	0.947332	0.078876	AT3G17465
Arabidopsis	0.186326	3.76478	0.123745	3.256527	0.037999	AT3G18240
Arabidopsis	0.221593	5.985415	0.172201	4.40378	0.039103	AT3G18760
Arabidopsis	0.228424	1.988979	0.158359	1.554398	0.101878	AT3G26360
Arabidopsis	0.144411	1.322254	0.11057	1.067184	0.103609	AT3G49080
Arabidopsis	0.093689	1.907072	0.082586	1.892188	0.043646	AT3G59650
Arabidopsis	0.139526	1.732013	0.06855	1.080355	0.063452	AT4G23620
Balanophora	0.257622	72.19883	0.162701	69.686887	0.002335	AT1G07210
Balanophora	0.083872	1.495705	0.062574	1.258685	0.049714	AT1G07830
Balanophora	0.174253	1.880191	0.10645	1.230556	0.086506	AT1G14620
Balanophora	0.158192	3.003948	0.111983	2.500185	0.04479	AT1G15810
Balanophora	0.115629	3.432314	0.0924	3.317959	0.027848	AT1G16740
Balanophora	0.157136	1.882905	0.112812	1.64688	0.0685	AT1G16870
Balanophora	0.217689	1.70385	0.181496	1.33129	0.136331	AT1G24240
Balanophora	0.180267	2.81401	0.130917	1.864225	0.070226	AT1G26750
Balanophora	0.132348	3.591467	0.117788	2.994095	0.03934	AT1G27435
Balanophora	0.325313	4.830174	0.172203	4.253449	0.040486	AT1G31817
Balanophora	0.108006	2.817408	0.068469	1.807748	0.037875	AT1G49400
Balanophora	0.277723	2.812166	0.161727	2.372838	0.068158	AT1G52370
Balanophora	0.179333	1.969542	0.127875	1.578527	0.081009	AT1G64880
Balanophora	0.228087	26.504875	0.156815	25.02905	0.006265	AT1G70190
Balanophora	0.110768	2.240637	0.098303	1.70305	0.057722	AT2G16930
Balanophora	0.075385	25.829969	0.061445	25.63775	0.002397	AT2G18400
Balanophora	0.296403	1.842421	0.251271	1.523522	0.164928	AT2G19720
Balanophora	0.118578	2.010756	0.073262	1.14053	0.064235	AT2G20060
Balanophora	0.316132	1.892913	0.241851	1.099256	0.220013	AT2G21290
Balanophora	0.273793	1.513583	0.170247	1.268358	0.134226	AT2G42710
Balanophora	0.223685	6.543381	0.187089	5.642889	0.033155	AT3G01740
Balanophora	0.194438	2.495811	0.143471	1.965194	0.073006	AT3G01790
Balanophora	0.266021	7.003868	0.102696	2.157102	0.047608	AT3G03600
Balanophora	0.137899	2.03775	0.101347	1.267325	0.079969	AT3G17465
Balanophora	0.219498	2.989388	0.15535	2.021005	0.076868	AT3G18240
Balanophora	0.175664	2.878925	0.112474	1.686183	0.066703	AT3G18760
Balanophora	0.245892	2.597234	0.138716	0.562851	0.246453	AT3G26360
Balanophora	0.133757	3.588986	0.068399	3.006627	0.02275	AT3G49080
Balanophora	0.132949	3.459943	0.118075	3.071809	0.038438	AT3G59650
Balanophora	0.240582	3.19299	0.188303	2.631875	0.071547	AT4G23620
Beta	0.200259	1.744319	0.139522	0.994149	0.140343	AT1G07210
Beta	0.058175	1.925328	0.039833	1.770334	0.0225	AT1G07830
Beta	0.114654	1.097402	0.071108	0.854807	0.083186	AT1G14620
Beta	0.097983	1.442475	0.083453	1.442448	0.057855	AT1G15810
Beta	0.036239	1.255871	0.025507	1.089699	0.023408	AT1G16740
Beta	0.124041	1.289597	0.102474	1.104825	0.092751	AT1G16870
Beta	0.141995	1.021252	0.112336	0.795025	0.141299	AT1G24240
Beta	0.170091	2.024864	0.136979	1.218534	0.112413	AT1G26750
Beta	0.059453	0.855012	0.02661	0.714759	0.037229	AT1G27435
Beta	0.234638	1.367569	0.109914	0.796922	0.137923	AT1G31817
Beta	0.067488	0.944234	0.038897	0.937721	0.04148	AT1G49400
Beta	0.132165	1.676692	0.12308	1.399745	0.08793	AT1G52370
Beta	0.120799	1.089098	0.086558	1.073975	0.080596	AT1G64880
Beta	0.165049	3.042929	0.121853	2.902728	0.041979	AT1G70190
Beta	0.056672	1.563654	0.051566	1.213661	0.042488	AT2G16930
Beta	0.179403	1.981673	0.179393	1.880568	0.095393	AT2G18400
Beta	0.110968	0.824152	0.087278	0.796176	0.109622	AT2G19720
Beta	0.089925	1.40072	0.075859	0.964603	0.078643	AT2G20060
Beta	0.181613	78.424399	0.123906	77.966445	0.001589	AT2G21290
Beta	0.263581	1.180719	0.169368	0.838809	0.201915	AT2G42710
Beta	0.153264	3.17408	0.140311	2.544922	0.055134	AT3G01740
Beta	0.047936	1.006942	0.03874	0.679031	0.057053	AT3G01790
Beta	0.271126	5.037738	0.158563	1.170325	0.135486	AT3G03600
Beta	0.126339	1.305091	0.098787	0.896054	0.110247	AT3G17465
Beta	0.151176	1.989644	0.118757	1.479444	0.080271	AT3G18240
Beta	0.136322	2.794337	0.106636	1.6707	0.063827	AT3G18760
Beta	0.206139	1.103738	0.10616	0.458778	0.231398	AT3G26360
Beta	0.116546	0.946921	0.074509	0.588008	0.126714	AT3G49080
Beta	0.074425	0.943408	0.059143	0.943341	0.062695	AT3G59650
Beta	0.167268	3.206083	0.142381	2.207852	0.064488	AT4G23620
Citrus	0.180797	1.418284	0.128636	0.516398	0.249103	AT1G07210
Citrus	0.038993	0.374213	0.037225	0.319743	0.116422	AT1G07830
Citrus	0.086588	0.78504	0.035424	0.340308	0.104095	AT1G14620
Citrus	0.092891	0.311753	0.013921	0.197245	0.070579	AT1G15810
Citrus	0.035133	0.312353	0.003728	0.116346	0.032042	AT1G16740
Citrus	0.113002	0.827833	0.058161	0.402208	0.144604	AT1G16870
Citrus	0.115184	0.520512	0.092742	0.322863	0.287251	AT1G24240
Citrus	0.169232	1.351141	0.119898	0.432511	0.277214	AT1G26750
Citrus	0.014612	1.134539	0.000086	0.857371	0.0001	AT1G27435
Citrus	0.178153	1.328475	0.027766	0.000028	999	AT1G31817
Citrus	0.037983	0.547901	0.02561	0.489161	0.052356	AT1G49400
Citrus	0.0669	0.734676	0.031548	0.282722	0.111587	AT1G52370
Citrus	0.05713	0.58497	0.015516	0.426101	0.036413	AT1G64880
Citrus	0.176568	0.653978	0.089021	0.407969	0.218205	AT1G70190
Citrus	0.032781	1.257425	0.012101	0.747705	0.016185	AT2G16930
Citrus	0.104623	0.520807	0.063833	0.251624	0.253684	AT2G18400
Citrus	0.095888	0.740857	0.057706	0.632929	0.091174	AT2G19720
Citrus	0.060149	0.944636	0.034689	0.383717	0.090402	AT2G20060
Citrus	0.108194	0.795611	0.058099	0.448026	0.129677	AT2G21290
Citrus	0.295979	0.885465	0.158048	0.485118	0.325793	AT2G42710
Citrus	0.069625	1.077872	0.027344	0.240219	0.11383	AT3G01740
Citrus	0.08478	0.812383	0.058085	0.42026	0.138213	AT3G01790
Citrus	0.200084	5.538148	0.050431	1.462655	0.034479	AT3G03600
Citrus	0.104685	0.824098	0.064464	0.445165	0.14481	AT3G17465
Citrus	0.101133	1.19838	0.038552	0.690127	0.055862	AT3G18240
Citrus	0.121167	1.597237	0.071775	0.015602	4.60042	AT3G18760
Citrus	0.103717	0.71677	0.033652	0.282189	0.119252	AT3G26360
Citrus	0.081125	0.664432	0.047284	0.409362	0.115507	AT3G49080
Citrus	0.057623	0.494424	0.04652	0.47954	0.097009	AT3G59650
Citrus	0.149294	1.251949	0.078318	0.600291	0.130467	AT4G23620
Coffea	0.17402	1.673124	0.100839	0.842101	0.119747	AT1G07210
Coffea	0.04434	0.798987	0.022688	0.41752	0.05434	AT1G07830
Coffea	0.111812	1.030213	0.057537	0.646347	0.089018	AT1G14620
Coffea	0.098987	1.010537	0.084425	0.689998	0.122356	AT1G15810
Coffea	0.030712	1.016997	0.010854	0.850781	0.012758	AT1G16740
Coffea	0.152567	1.08266	0.107597	0.497685	0.216195	AT1G16870
Coffea	0.112091	0.770252	0.063872	0.358243	0.178293	AT1G24240
Coffea	0.124812	1.626374	0.077646	0.420581	0.184615	AT1G26750
Coffea	0.102588	0.537935	0.069743	0.397682	0.175374	AT1G27435
Coffea	0.239903	1.686627	0.089998	0.00009	999	AT1G31817
Coffea	0.028672	0.8217	0.000056	0.560274	0.0001	AT1G49400
Coffea	0.042595	0.972496	0.021382	0.501503	0.042635	AT1G52370
Coffea	0.083399	1.076893	0.040246	0.663414	0.060666	AT1G64880
Coffea	0.09854	0.930372	0.046082	0.486499	0.094721	AT1G70190
Coffea	0.032788	1.216888	0.02767	0.750079	0.03689	AT2G16930
Coffea	0.023243	0.90521	0.018849	0.430097	0.043825	AT2G18400
Coffea	0.117188	0.668552	0.07294	0.448075	0.162785	AT2G19720
Coffea	0.047098	1.006303	0.026758	0.483354	0.05536	AT2G20060
Coffea	0.138726	0.904044	0.055817	0.402225	0.138771	AT2G21290
Coffea	0.343549	0.975718	0.151149	0.63371	0.238514	AT2G42710
Coffea	0.057252	1.243545	0.036893	0.552448	0.06678	AT3G01740
Coffea	0.071059	1.139354	0.057031	0.519963	0.109683	AT3G01790
Coffea	0.200784	5.045566	0.044988	0.514111	0.087507	AT3G03600
Coffea	0.081579	1.202804	0.04323	0.585722	0.073806	AT3G17465
Coffea	0.114144	1.569293	0.051976	0.957042	0.054309	AT3G18240
Coffea	0.105623	1.524379	0.04481	0.19995	0.224106	AT3G18760
Coffea	0.289229	1.170091	0.175863	0.253053	0.694963	AT3G26360
Coffea	0.099388	1.124739	0.043286	0.560609	0.077213	AT3G49080
Coffea	0.080757	1.130536	0.042976	0.62946	0.068275	AT3G59650
Coffea	0.130557	1.673488	0.087453	0.675239	0.129514	AT4G23620
Cucumis	0.169097	2.780505	0.109303	1.794712	0.060903	AT1G07210
Cucumis	0.024215	0.932296	0.020371	0.877812	0.023207	AT1G07830
Cucumis	0.105226	0.883511	0.072412	0.568405	0.127394	AT1G14620
Cucumis	0.080888	0.709878	0.017598	0.674118	0.026106	AT1G15810
Cucumis	0.083495	1.722171	0.017657	1.204844	0.014655	AT1G16740
Cucumis	0.11246	1.019793	0.051858	0.681038	0.076145	AT1G16870
Cucumis	0.112628	1.38398	0.093033	1.153025	0.080686	AT1G24240
Cucumis	0.11531	1.609634	0.069616	0.557056	0.124971	AT1G26750
Cucumis	0.048334	1.375789	0.023041	1.098605	0.020973	AT1G27435
Cucumis	0.234323	1.698756	0.099748	0.58028	0.171896	AT1G31817
Cucumis	0.037948	0.974368	0.015964	0.915614	0.017435	AT1G49400
Cucumis	0.089903	1.162338	0.068458	0.645813	0.106002	AT1G52370
Cucumis	0.076677	1.145252	0.040017	0.967061	0.04138	AT1G64880
Cucumis	0.12811	0.976327	0.05973	0.580223	0.102943	AT1G70190
Cucumis	0.048626	1.098131	0.029034	0.773149	0.037552	AT2G16930
Cucumis	0.050276	1.3724	0.017306	0.907085	0.019078	AT2G18400
Cucumis	0.13047	0.747832	0.082657	0.547207	0.151053	AT2G19720
Cucumis	0.061418	1.226123	0.038267	0.703973	0.054359	AT2G20060
Cucumis	0.088571	1.164082	0.046367	0.750351	0.061794	AT2G21290
Cucumis	0.308123	0.953053	0.129116	0.635686	0.203114	AT2G42710
Cucumis	0.107883	1.424315	0.074388	0.590137	0.126053	AT3G01740
Cucumis	0.090181	1.040021	0.069871	0.647887	0.107844	AT3G01790
Cucumis	0.250506	5.960131	0.084496	1.559401	0.054185	AT3G03600
Cucumis	0.115777	1.174498	0.070127	0.739669	0.094808	AT3G17465
Cucumis	0.12161	1.951779	0.055221	1.253976	0.044037	AT3G18240
Cucumis	0.092977	1.97357	0.072403	0.6273	0.11542	AT3G18760
Cucumis	0.194398	1.35803	0.104125	0.995311	0.104616	AT3G26360
Cucumis	0.108234	1.176138	0.047569	0.830092	0.057306	AT3G49080
Cucumis	0.111846	0.674571	0.065661	0.576117	0.113972	AT3G59650
Cucumis	0.126637	0.788308	0.068121	0.651146	0.104618	AT4G23620
Daenikera	0.209597	1.355484	0.119708	0.417749	0.286556	AT1G07210
Daenikera	0.148085	0.482524	0.128633	0.207867	0.618826	AT1G07830
Daenikera	0.22033	0.795053	0.160877	0.291208	0.552445	AT1G14620
Daenikera	0.160228	0.812078	0.115533	0.308311	0.374728	AT1G15810
Daenikera	0.091682	0.811846	0.075925	0.408134	0.186029	AT1G16740
Daenikera	0.119177	0.51138	0.077309	0.158854	0.486667	AT1G16870
Daenikera	0.21934	0.572303	0.16783	0.212792	0.788702	AT1G24240
Daenikera	0.14942	1.243254	0.102329	0.236889	0.431972	AT1G26750
Daenikera	0.23021	1.453084	0.152467	0.767613	0.198625	AT1G27435
Daenikera	0.265437	1.153456	0.1057	0.54826	0.192792	AT1G31817
Daenikera	0.249991	0.661994	0.190596	0.286441	0.665393	AT1G49400
Daenikera	0.210316	0.648058	0.161631	0.19283	0.838207	AT1G52370
Daenikera	0.260048	0.729913	0.173386	0.434858	0.398718	AT1G64880
Daenikera	0.171437	0.426702	0.083804	0.217382	0.385516	AT1G70190
Daenikera	0.2007	0.941997	0.184832	0.404406	0.457046	AT2G16930
Daenikera	0.111718	0.842139	0.094695	0.649922	0.145702	AT2G18400
Daenikera	0.266443	0.843423	0.175008	0.477514	0.366498	AT2G19720
Daenikera	0.176002	0.746849	0.138845	0.30344	0.457571	AT2G20060
Daenikera	0.241914	0.606231	0.187447	0.547824	0.342167	AT2G21290
Daenikera	0.355687	0.720766	0.225022	0.269998	0.833421	AT2G42710
Daenikera	0.175084	1.270297	0.124624	0.296348	0.420532	AT3G01740
Daenikera	0.215947	0.691003	0.171012	0.315115	0.542695	AT3G01790
Daenikera	0.243506	5.284305	0.068447	0.620621	0.110288	AT3G03600
Daenikera	0.111162	0.901526	0.064671	0.3442	0.187886	AT3G17465
Daenikera	0.325798	1.069901	0.228545	0.384705	0.59408	AT3G18240
Daenikera	0.172085	1.447719	0.111719	0.186068	0.600422	AT3G18760
Daenikera	0.186197	0.950177	0.090935	0.206557	0.440242	AT3G26360
Daenikera	0.194823	0.874917	0.120032	0.416674	0.288071	AT3G49080
Daenikera	0.26079	0.550989	0.223109	0.261292	0.853871	AT3G59650
Daenikera	0.173115	0.683194	0.146891	0.565743	0.259643	AT4G23620
Dendropemon	0.246023	1.376185	0.156134	0.43845	0.356104	AT1G07210
Dendropemon	0.061645	0.452459	0.042193	0.177802	0.237302	AT1G07830
Dendropemon	0.09799	0.753175	0.038537	0.24933	0.154561	AT1G14620
Dendropemon	0.107343	1.002822	0.062648	0.499055	0.125533	AT1G15810
Dendropemon	0.046279	0.702764	0.030522	0.299052	0.102062	AT1G16740
Dendropemon	0.132002	0.779268	0.090134	0.426742	0.211215	AT1G16870
Dendropemon	0.102856	0.815183	0.051346	0.455672	0.112681	AT1G24240
Dendropemon	0.268153	1.449464	0.221062	0.443099	0.498898	AT1G26750
Dendropemon	0.203188	0.941159	0.125445	0.255688	0.490618	AT1G27435
Dendropemon	0.275992	1.18817	0.116255	0.582974	0.199417	AT1G31817
Dendropemon	0.079898	0.664091	0.020503	0.288538	0.071057	AT1G49400
Dendropemon	0.112829	0.887525	0.064144	0.432297	0.148378	AT1G52370
Dendropemon	0.207977	0.651892	0.121315	0.356837	0.339972	AT1G64880
Dendropemon	0.25759	0.55529	0.169957	0.34597	0.491248	AT1G70190
Dendropemon	0.053513	1.136632	0.037645	0.599041	0.062842	AT2G16930
Dendropemon	0.106422	0.744012	0.089399	0.551795	0.162015	AT2G18400
Dendropemon	0.186733	0.735154	0.095298	0.369245	0.258088	AT2G19720
Dendropemon	0.096723	0.818573	0.059566	0.375164	0.158773	AT2G20060
Dendropemon	0.181416	0.687726	0.126949	0.629319	0.201725	AT2G21290
Dendropemon	0.304641	0.899131	0.173976	0.448363	0.388025	AT2G42710
Dendropemon	0.123978	1.340688	0.073518	0.366739	0.200464	AT3G01740
Dendropemon	0.097179	0.754916	0.052244	0.379028	0.137838	AT3G01790
Dendropemon	0.329964	13.03749	0.154905	8.373806	0.018499	AT3G03600
Dendropemon	0.104474	0.941791	0.057983	0.384465	0.150814	AT3G17465
Dendropemon	0.256176	1.255048	0.158923	0.569852	0.278885	AT3G18240
Dendropemon	0.163365	1.957432	0.102999	0.695781	0.148034	AT3G18760
Dendropemon	0.282311	1.663889	0.187049	0.920269	0.203254	AT3G26360
Dendropemon	0.150139	0.779146	0.075348	0.320903	0.234799	AT3G49080
Dendropemon	0.097976	0.589324	0.060295	0.299627	0.201233	AT3G59650
Dendropemon	0.114319	0.380522	0.088095	0.263071	0.33487	AT4G23620
Glycine	0.201531	1.927477	0.105381	0.386238	0.27284	AT1G07210
Glycine	0.007938	0.858191	0.003967	0.3556	0.011155	AT1G07830
Glycine	0.079551	0.94263	0.031048	0.255663	0.12144	AT1G14620
Glycine	0.121981	1.972075	0.039274	1.215633	0.032307	AT1G15810
Glycine	0.066554	1.210405	0.003686	0.437623	0.008422	AT1G16740
Glycine	0.132857	0.975887	0.04898	0.309989	0.158006	AT1G16870
Glycine	0.117202	0.736043	0.032543	0.440229	0.073922	AT1G24240
Glycine	0.146781	1.485506	0.063179	0.312846	0.201947	AT1G26750
Glycine	0.109048	1.126575	0.060359	0.565772	0.106685	AT1G27435
Glycine	0.227097	1.912482	0.071457	0.206615	0.345844	AT1G31817
Glycine	0.038299	0.858758	0.022772	0.374454	0.060814	AT1G49400
Glycine	0.154366	1.084089	0.094285	0.311666	0.302519	AT1G52370
Glycine	0.11409	1.488978	0.065723	0.887147	0.074083	AT1G64880
Glycine	0.161814	1.581925	0.037659	0.480391	0.078392	AT1G70190
Glycine	0.064851	1.023234	0.02766	0.406349	0.068069	AT2G16930
Glycine	0.049096	0.604468	0.017908	0.306361	0.058452	AT2G18400
Glycine	0.121455	0.965994	0.057048	0.370304	0.154058	AT2G19720
Glycine	0.059748	1.073924	0.03489	0.30714	0.113596	AT2G20060
Glycine	0.144017	1.265556	0.088638	0.484546	0.182929	AT2G21290
Glycine	0.384214	0.625801	0.11232	0.353945	0.317336	AT2G42710
Glycine	0.063524	1.484993	0.030006	0.419846	0.07147	AT3G01740
Glycine	0.063632	1.131493	0.032643	0.320809	0.101753	AT3G01790
Glycine	0.264839	9.111583	0.073329	3.881811	0.01889	AT3G03600
Glycine	0.120194	1.10183	0.067623	0.346224	0.195315	AT3G17465
Glycine	0.129136	1.84397	0.044868	0.907596	0.049436	AT3G18240
Glycine	0.130372	2.020427	0.098994	0.21204	0.466865	AT3G18760
Glycine	0.201141	1.736646	0.079514	0.581954	0.136632	AT3G26360
Glycine	0.10713	0.999552	0.042276	0.385978	0.109528	AT3G49080
Glycine	0.077571	0.429122	0.034233	0.228371	0.1499	AT3G59650
Glycine	0.138182	0.764103	0.070167	0.664793	0.105548	AT4G23620
Lmirabile	0.272261	3.330819	0.026849	0.191884	0.139924	AT1G07210
Lmirabile	0.051702	1.532217	0.008954	0.204881	0.043703	AT1G07830
Lmirabile	0.13107	1.814549	0.01434	0.207763	0.069022	AT1G14620
Lmirabile	0.189242	1.713632	0.006467	0.123877	0.052207	AT1G15810
Lmirabile	0.049089	1.951763	0.011303	0.199447	0.056673	AT1G16740
Lmirabile	0.136172	1.406428	0.019411	0.122384	0.15861	AT1G16870
Lmirabile	0.135887	0.810019	0.02329	0.024446	0.952728	AT1G24240
Lmirabile	0.187254	2.21657	0.023093	0.171571	0.1346	AT1G26750
Lmirabile	0.14421	1.031655	0.000002	0	82.4813	AT1G27435
Lmirabile	0.289042	2.12955	0.021361	0.13362	0.159863	AT1G31817
Lmirabile	0.129382	1.56197	0.040547	0.187113	0.216695	AT1G49400
Lmirabile	0.294956	1.415352	0.025525	0.083923	0.304146	AT1G52370
Lmirabile	0.113216	1.292599	0.014765	0.154358	0.095655	AT1G64880
Lmirabile	0.126443	1.664917	0.014071	0.178577	0.078796	AT1G70190
Lmirabile	0.046257	1.867368	0.010867	0.087785	0.123786	AT2G16930
Lmirabile	0.069505	1.006938	0.013959	0.087599	0.159356	AT2G18400
Lmirabile	0.091934	0.984074	0.018027	0.167767	0.107454	AT2G19720
Lmirabile	0.103919	1.420585	0.017234	0.093525	0.184276	AT2G20060
Lmirabile	0.221532	79.157541	0.00401	0.197012	0.020356	AT2G21290
Lmirabile	0.218056	1.70915	0.042161	0.240936	0.17499	AT2G42710
Lmirabile	0.118162	2.147227	0.011506	0.229075	0.050228	AT3G01740
Lmirabile	0.109159	1.217739	0.012755	0.107052	0.119145	AT3G01790
Lmirabile	0.225861	6.884885	0.01229	0.162947	0.075423	AT3G03600
Lmirabile	0.105171	1.692156	0.012642	0.096849	0.130536	AT3G17465
Lmirabile	0.163626	2.571353	0.015421	0.103381	0.149165	AT3G18240
Lmirabile	0.252953	2.789439	0.037279	0.230374	0.16182	AT3G18760
Lmirabile	0.336543	3.254277	0.060258	0.160893	0.374522	AT3G26360
Lmirabile	0.127959	1.601826	0.012713	0.093006	0.136692	AT3G49080
Lmirabile	0.124346	1.896868	0.029179	0.142791	0.204351	AT3G59650
Lmirabile	0.13659	2.674391	0.008717	0.208008	0.041905	AT4G23620
Lpyramidale	0.272276	3.253205	0.026864	0.11427	0.235092	AT1G07210
Lpyramidale	0.051463	1.364499	0.008715	0.037163	0.234514	AT1G07830
Lpyramidale	0.134817	1.662788	0.018087	0.056002	0.322964	AT1G14620
Lpyramidale	0.197564	1.771898	0.014789	0.182143	0.081197	AT1G15810
Lpyramidale	0.04978	1.83955	0.011994	0.087234	0.137489	AT1G16740
Lpyramidale	0.12956	1.385309	0.012799	0.101265	0.126395	AT1G16870
Lpyramidale	0.120493	0.88111	0.007896	0.095537	0.082644	AT1G24240
Lpyramidale	0.192433	2.106022	0.028272	0.061023	0.463296	AT1G26750
Lpyramidale	0.187638	1.031698	0.04343	0.000043	999	AT1G27435
Lpyramidale	0.285682	2.033395	0.018001	0.037465	0.480463	AT1G31817
Lpyramidale	0.107301	1.500245	0.018466	0.125388	0.147274	AT1G49400
Lpyramidale	0.284107	1.422632	0.014676	0.091203	0.160913	AT1G52370
Lpyramidale	0.160026	1.385284	0.061575	0.247043	0.24925	AT1G64880
Lpyramidale	0.128331	1.51345	0.015959	0.02711	0.588683	AT1G70190
Lpyramidale	0.047117	1.955593	0.011727	0.17601	0.066626	AT2G16930
Lpyramidale	0.059984	1.003099	0.004438	0.08376	0.052983	AT2G18400
Lpyramidale	0.086389	0.82577	0.012482	0.009463	1.31897	AT2G19720
Lpyramidale	0.105368	1.429553	0.018683	0.102493	0.182285	AT2G20060
Lpyramidale	0.414008	79.006204	0.196486	0.045675	4.30184	AT2G21290
Lpyramidale	0.190626	1.547545	0.014731	0.079331	0.185686	AT2G42710
Lpyramidale	0.132745	2.053487	0.026089	0.135335	0.192771	AT3G01740
Lpyramidale	0.135904	1.180368	0.0395	0.069681	0.56686	AT3G01790
Lpyramidale	0.228167	6.754136	0.014596	0.032198	0.453305	AT3G03600
Lpyramidale	0.100286	1.679649	0.007757	0.084342	0.091973	AT3G17465
Lpyramidale	0.176371	2.624793	0.028166	0.156821	0.179608	AT3G18240
Lpyramidale	0.231676	2.610719	0.016002	0.051654	0.309794	AT3G18760
Lpyramidale	0.570849	3.337695	0.294564	0.244311	1.20569	AT3G26360
Lpyramidale	0.117946	1.704343	0.0027	0.195523	0.013808	AT3G49080
Lpyramidale	0.101019	1.84268	0.005852	0.088603	0.066044	AT3G59650
Lpyramidale	0.155016	2.587995	0.027143	0.121612	0.223196	AT4G23620
Malania	0.132464	1.173564	0.050788	0.238609	0.21285	AT1G07210
Malania	0.028098	0.276668	0.021225	0.119239	0.178006	AT1G07830
Malania	0.074086	0.737911	0.025522	0.255618	0.099846	AT1G14620
Malania	0.060567	0.695314	0.028836	0.373125	0.077282	AT1G15810
Malania	0.027157	0.44955	0.018362	0.335299	0.054762	AT1G16740
Malania	0.073652	0.492326	0.048799	0.256321	0.190381	AT1G16870
Malania	0.055423	0.478124	0.028008	0.220242	0.127168	AT1G24240
Malania	0.066644	1.249719	0.040195	0.299962	134	AT1G26750
Malania	0.036155	0.927827	0.021617	0.528762	0.040883	AT1G27435
Malania	0.242103	1.085301	0.109908	0.508608	0.216096	AT1G31817
Malania	0.017587	0.459843	0.005389	0.229925	0.023439	AT1G49400
Malania	0.063142	0.66174	0.041138	0.222506	0.184886	AT1G52370
Malania	0.057765	0.42506	0.021618	0.246043	0.087863	AT1G64880
Malania	0.086427	0.247365	0.041358	0.115207	0.358984	AT1G70190
Malania	0.036974	0.568171	0.031868	0.218178	0.146062	AT2G16930
Malania	0.018192	0.516868	0.018173	0.324668	0.055973	AT2G18400
Malania	0.110215	0.48959	0.077904	0.257042	0.303079	AT2G19720
Malania	0.055305	0.584912	0.030785	0.286169	0.107578	AT2G20060
Malania	0.077786	0.221148	0.036209	0.221089	0.163773	AT2G21290
Malania	0.141755	0.402493	0.054607	0.157285	0.347185	AT2G42710
Malania	0.040915	1.070247	0.021495	0.254254	0.084541	AT3G01740
Malania	0.048505	0.589394	0.033478	0.273747	0.122296	AT3G01790
Malania	0.191763	4.583398	0.048221	0.355441	0.135665	AT3G03600
Malania	0.056702	0.744506	0.038468	0.231684	0.166038	AT3G17465
Malania	0.094624	0.857179	0.056385	0.366881	0.153687	AT3G18240
Malania	0.065852	1.487617	0.037844	0.295142	0.128221	AT3G18760
Malania	0.179174	0.946421	0.109105	0.472087	0.231112	AT3G26360
Malania	0.096079	0.566515	0.03661	0.194475	0.188252	AT3G49080
Malania	0.051583	0.49509	0.036724	0.260662	0.140888	AT3G59650
Malania	0.090703	0.462133	0.064481	0.344687	0.187072	AT4G23620
Nelumbo	0.033538	0.000077	0.033538	0.000077	435127	AT1G07210
Nelumbo	0.015948	0.529324	0.015948	0.529324	0.030129	AT1G07830
Nelumbo	0.074717	0.333842	0.074717	0.333842	0.223809	AT1G14620
Nelumbo	0.043223	0.740441	0.043223	0.740441	0.058375	AT1G15810
Nelumbo	0.006059	0.722622	0.006059	0.722622	0.008385	AT1G16740
Nelumbo	0.049973	0.48341	0.049973	0.48341	0.103376	AT1G16870
Nelumbo	0.053514	0.552473	0.053514	0.552473	0.096863	AT1G24240
Nelumbo	0.050749	0.079599	0.050749	0.079599	0.637558	AT1G26750
Nelumbo	0.031904	0.5106	0.031904	0.5106	0.062484	AT1G27435
Nelumbo	0.048434	0.011122	0.048434	0.011122	4.35501	AT1G31817
Nelumbo	0.029279	0.930931	0.029279	0.930931	0.031451	AT1G49400
Nelumbo	0.034355	0.435341	0.034355	0.435341	0.078914	AT1G52370
Nelumbo	0.014717	0.68719	0.014717	0.68719	0.021417	AT1G64880
Nelumbo	0.005242	1.12471	0.005242	1.12471	0.004661	AT1G70190
Nelumbo	0.017591	0.57642	0.017591	0.57642	0.030518	AT2G16930
Nelumbo	0.000049	0.487356	0.000049	0.487356	0.0001	AT2G18400
Nelumbo	0.029525	0.605854	0.029525	0.605854	0.048732	AT2G19720
Nelumbo	0.023304	0.206015	0.023304	0.206015	0.113116	AT2G20060
Nelumbo	0.022775	0.529086	0.022775	0.529086	0.043046	AT2G21290
Nelumbo	0.045801	0.475076	0.045801	0.475076	0.096408	AT2G42710
Nelumbo	0.031012	0.375874	0.031012	0.375874	0.082507	AT3G01740
Nelumbo	0.021149	0.10936	0.021149	0.10936	0.193393	AT3G01790
Nelumbo	0.021306	0.000021	0.021306	0.000021	999	AT3G03600
Nelumbo	0.018703	0.4605	0.018703	0.4605	0.040615	AT3G17465
Nelumbo	0.036208	0.820296	0.036208	0.820296	0.04414	AT3G18240
Nelumbo	0.033006	0.000349	0.033006	0.000349	94.5236	AT3G18760
Nelumbo	0.098501	0.851622	0.098501	0.851622	0.115663	AT3G26360
Nelumbo	0.043186	0.403693	0.043186	0.403693	0.106977	AT3G49080
Nelumbo	0.029664	0.406914	0.029664	0.406914	0.0729	AT3G59650
Nelumbo	0.038815	0.830994	0.038815	0.830994	0.046709	AT4G23620
Ombrophytum	0.228991	2.628361	0.038809	0.116099	0.334276	AT1G07210
Ombrophytum	0.079406	1.376739	0.046329	0.254982	0.181694	AT1G07830
Ombrophytum	0.135168	1.64712	0.036423	0.284546	0.128004	AT1G14620
Ombrophytum	0.225334	1.409247	0.059361	0.057617	1.03026	AT1G15810
Ombrophytum	0.052643	1.857043	0.029279	0.39278	0.074544	AT1G16740
Ombrophytum	0.139582	1.652805	0.044088	0.453518	0.097214	AT1G16870
Ombrophytum	0.146461	0.894447	43	0.328603	0.130856	AT1G24240
Ombrophytum	0.162267	2.218427	0.046636	0.411228	0.113406	AT1G26750
Ombrophytum	0.174223	0.915538	0.053625	0.318021	0.16862	AT1G27435
Ombrophytum	0.311963	2.00184	0.059937	0.316885	0.189143	AT1G31817
Ombrophytum	0.097262	1.374498	0.014471	0.364795	0.039669	AT1G49400
Ombrophytum	0.312827	1.490181	0.075356	0.38657	0.194934	AT1G52370
Ombrophytum	0.109674	1.338766	0.030592	0.368136	0.083099	AT1G64880
Ombrophytum	0.155517	2.112637	0.065267	0.635713	0.102667	AT1G70190
Ombrophytum	0.056729	2.627023	0.037979	0.847457	0.044815	AT2G16930
Ombrophytum	0.046396	1.015685	0.032394	0.206893	0.156574	AT2G18400
Ombrophytum	0.117816	1.106996	0.054161	0.412445	0.131317	AT2G19720
Ombrophytum	0.098243	1.414916	0.024292	0.319445	0.076043	AT2G20060
Ombrophytum	0.19859	79.450655	0.054471	0.490199	0.11112	AT2G21290
Ombrophytum	0.209587	1.746708	0.049666	0.401455	0.123714	AT2G42710
Ombrophytum	0.138152	2.193889	0.078586	0.343817	0.228569	AT3G01740
Ombrophytum	0.09715	1.153868	0.026172	0.169173	0.154708	AT3G01790
Ombrophytum	0.25099	6.538604	0.043613	0.228946	0.190494	AT3G03600
Ombrophytum	0.12796	1.641228	0.041555	0.290449	0.143071	AT3G17465
Ombrophytum	0.193719	2.891576	0.065381	0.562151	0.116304	AT3G18240
Ombrophytum	0.214053	2.66917	0.040838	0.269195	0.151706	AT3G18760
Ombrophytum	0.227084	3.050844	0.02094	0.152016	0.137746	AT3G26360
Ombrophytum	0.108352	1.496229	0.018677	0.340746	0.054811	AT3G49080
Ombrophytum	0.119501	1.821467	0.057668	0.302796	0.190452	AT3G59650
Ombrophytum	0.174696	2.626755	0.078915	0.389366	0.202677	AT4G23620
Populus	0.182556	1.334883	0.130397	0.432992	0.301153	AT1G07210
Populus	0.020068	0.493984	0.020062	0.43951	0.045645	AT1G07830
Populus	0.093317	0.73844	0.060503	0.423344	0.142917	AT1G14620
Populus	0.107465	0.302749	0.051216	0.267002	0.19182	AT1G15810
Populus	0.038938	0.677807	0.007529	0.435352	0.017294	AT1G16740
Populus	0.119526	0.959181	0.082543	0.627352	0.131574	AT1G16870
Populus	0.109062	0.615218	0.09657	0.502706	0.1921	AT1G24240
Populus	0.157934	1.386756	0.127007	0.460491	0.275808	AT1G26750
Populus	0.049325	0.995996	0.034799	0.718828	0.04841	AT1G27435
Populus	0.303677	1.336608	0.171649	0.39923	0.42995	AT1G31817
Populus	0.015854	0.896126	0.011448	0.837389	0.013671	AT1G49400
Populus	0.06425	0.646125	0.047761	0.258014	0.185112	AT1G52370
Populus	0.103252	0.64397	0.071622	0.465799	0.153761	AT1G64880
Populus	0.129992	0.706912	0.068076	0.462422	0.147217	AT1G70190
Populus	0.065882	1.26722	0.056273	0.942248	0.059722	AT2G16930
Populus	0.041297	1.305936	0.014046	1.062728	0.013217	AT2G18400
Populus	0.083553	0.751588	0.035742	0.566967	0.06304	AT2G19720
Populus	0.046819	0.914739	0.02594	0.44265	0.0586	AT2G20060
Populus	0.112981	1.568852	0.070784	1.220732	0.057985	AT2G21290
Populus	0.318002	0.550051	0.18675	0.379158	0.492539	AT2G42710
Populus	0.094421	1.104156	0.070051	0.316089	0.221619	AT3G01740
Populus	0.044852	0.793112	0.026765	0.400993	0.066747	AT3G01790
Populus	0.225907	5.787925	0.085314	1.712347	0.049823	AT3G03600
Populus	0.074556	0.890738	0.041671	0.4963	0.083963	AT3G17465
Populus	0.144005	1.02375	0.093971	0.515512	0.182287	AT3G18240
Populus	0.114659	1.597843	0.094109	0.488134	0.192794	AT3G18760
Populus	0.229065	1.227259	0.148238	0.864585	0.171456	AT3G26360
Populus	0.098554	0.938608	0.063281	0.643763	0.098299	AT3G49080
Populus	0.12238	0.574882	0.095188	0.532681	0.178696	AT3G59650
Populus	0.157908	2.892765	0.117161	2.892719	0.040502	AT4G23620
Prunus	0.129723	1.433272	0.069929	0.447479	0.156273	AT1G07210
Prunus	0.032179	0.365536	0.028335	0.311052	0.091095	AT1G07830
Prunus	0.081583	0.702513	0.048769	0.387407	0.125885	AT1G14620
Prunus	0.092804	0.269473	0.029514	0.233713	0.126282	AT1G15810
Prunus	0.08062	0.729344	0.014782	0.212017	0.069719	AT1G16740
Prunus	0.113992	0.80334	0.05339	0.464585	0.114919	AT1G16870
Prunus	0.094871	0.498083	0.075276	0.267128	0.281796	AT1G24240
Prunus	0.116201	1.438854	0.070507	0.386276	0.182529	AT1G26750
Prunus	0.06047	0.383145	0.035177	0.105961	0.331985	AT1G27435
Prunus	0.181109	1.646952	0.046534	0.528476	0.088054	AT1G31817
Prunus	0.076129	1.564627	0.054145	1.505873	0.035956	AT1G49400
Prunus	0.058753	0.907833	0.037308	0.391308	0.095342	AT1G52370
Prunus	0.05649	0.472268	0.01983	0.294077	0.067431	AT1G64880
Prunus	0.100129	0.872873	0.031749	0.476769	0.066591	AT1G70190
Prunus	0.067544	0.670021	0.047952	0.345039	0.138975	AT2G16930
Prunus	0.050665	0.656581	0.017695	0.191266	0.092517	AT2G18400
Prunus	0.088916	0.684541	0.041103	0.483916	0.084939	AT2G19720
Prunus	0.08482	0.831086	0.061669	0.308936	0.199618	AT2G20060
Prunus	0.076387	0.602664	0.034183	0.188933	0.180927	AT2G21290
Prunus	0.2927	0.804962	0.113693	0.487595	0.233172	AT2G42710
Prunus	0.086762	1.16137	0.053267	0.327192	0.162801	AT3G01740
Prunus	0.050276	0.925055	0.029966	0.532921	0.05623	AT3G01790
Prunus	0.237934	6.122568	0.071924	1.721838	0.041772	AT3G03600
Prunus	0.074845	0.743312	0.029195	0.308483	0.094641	AT3G17465
Prunus	0.10414	1.003549	0.037751	0.305746	0.123473	AT3G18240
Prunus	0.056367	1.564047	0.035793	0.217777	0.164359	AT3G18760
Prunus	0.153129	0.819843	0.062856	0.457124	0.137504	AT3G26360
Prunus	0.108594	0.50095	0.047929	0.154904	0.309412	AT3G49080
Prunus	0.088843	0.336678	0.042658	0.238224	0.179067	AT3G59650
Prunus	0.135174	0.454474	0.076658	0.317312	0.241585	AT4G23620
Solanum	0.137439	1.415026	0.064258	0.584003	0.110031	AT1G07210
Solanum	0.048129	0.844981	0.026477	0.463514	0.057121	AT1G07830
Solanum	0.114678	1.118584	0.060403	0.734718	0.082212	AT1G14620
Solanum	0.037913	0.583536	0.023351	0.262997	0.08879	AT1G15810
Solanum	0.033985	1.358425	0.014127	1.192209	0.011849	AT1G16740
Solanum	0.109573	1.330146	0.064603	0.745171	0.086695	AT1G16870
Solanum	0.160079	791	0.11186	0.378991	0.295152	AT1G24240
Solanum	0.091189	1.871095	0.044023	0.665302	0.06617	AT1G26750
Solanum	0.133094	0.807453	0.100249	0.6672	0.150253	AT1G27435
Solanum	0.230368	4.82835	0.080463	3.141813	0.02561	AT1G31817
Solanum	0.105037	0.678431	0.076421	0.417005	0.183261	AT1G49400
Solanum	0.068519	0.948662	0.047306	0.477669	0.099036	AT1G52370
Solanum	0.072139	0.950069	0.028986	0.53659	0.054019	AT1G64880
Solanum	0.096956	1.033207	0.044498	0.589334	0.075506	AT1G70190
Solanum	0.023383	1.0108	0.018265	0.543991	0.033576	AT2G16930
Solanum	0.018123	1.030683	0.013729	0.55557	0.024712	AT2G18400
Solanum	0.122663	1.316369	0.078415	1.095892	0.071554	AT2G19720
Solanum	0.049213	1.151312	0.028873	0.628363	0.045949	AT2G20060
Solanum	0.131053	1.149908	0.048144	0.648089	0.074286	AT2G21290
Solanum	0.306487	0.848309	0.114087	0.506301	0.225335	AT2G42710
Solanum	0.083592	1.402514	0.063233	0.711417	0.088883	AT3G01740
Solanum	0.044785	0.986743	0.030757	0.367352	0.083726	AT3G01790
Solanum	0.22141	5.03941	0.065614	0.507955	0.129173	AT3G03600
Solanum	0.082125	1.088985	0.043776	0.471903	0.092765	AT3G17465
Solanum	0.135037	1.695847	0.072869	1.083596	0.067247	AT3G18240
Solanum	0.116198	2.242579	0.055385	0.91815	0.060322	AT3G18760
Solanum	0.161423	2.294851	0.048057	1.377813	0.034879	AT3G26360
Solanum	0.108566	1.204124	0.052464	0.639994	0.081976	AT3G49080
Solanum	0.135097	1.158476	0.097316	0.6574	0.148031	AT3G59650
Solanum	0.13855	1.702437	0.095446	0.704188	0.13554	AT4G23620
Vitis	0.077589	1.069302	0.04082	0.310006	0.131676	AT1G07210
Vitis	0.028274	0.248157	0.028273	0.242368	0.116652	AT1G07830
Vitis	0.063007	0.579853	0.047748	0.418398	0.11412	AT1G14620
Vitis	0.031397	0.357204	0.013814	0.321496	0.042969	AT1G15810
Vitis	0.047398	0.939692	0.034885	0.890914	0.039156	AT1G16740
Vitis	0.06624	0.493057	0.052745	0.31617	0.166825	AT1G16870
Vitis	0.119769	0.389456	0.107288	0.389439	0.275493	AT1G24240
Vitis	0.064889	1.083948	0.04032	0.277644	0.145223	AT1G26750
Vitis	0.014534	0.37353	0.000019	0.185007	0.0001	AT1G27435
Vitis	0.303654	1.050479	0.178027	0.495195	0.359509	AT1G31817
Vitis	0.03782	0.246924	0.03342	0.246915	0.13535	AT1G49400
Vitis	0.050257	0.569055	0.041175	0.32191	0.127907	AT1G52370
Vitis	0.053923	0.407608	0.026871	0.363498	0.073922	AT1G64880
Vitis	0.130617	4.674305	0.085367	4.672618	0.01827	AT1G70190
Vitis	0.037047	0.79633	0.027441	0.497064	0.055206	AT2G16930
Vitis	0.00453	0.614373	0.00452	0.513273	0.008806	AT2G18400
Vitis	0.070674	0.489455	0.056408	0.489441	0.11525	AT2G19720
Vitis	0.033327	0.714145	0.016681	0.315497	0.052872	AT2G20060
Vitis	0.104415	1.160177	0.07751	0.98868	0.078398	AT2G21290
Vitis	0.144688	0.609797	0.077825	0.543278	0.143251	AT2G42710
Vitis	0.077187	0.911332	0.057851	0.239936	0.241112	AT3G01740
Vitis	0.02985	0.670075	0.018221	0.336033	0.054223	AT3G01790
Vitis	0.181268	4.950753	0.082988	1.083352	0.076603	AT3G03600
Vitis	0.049776	0.531105	0.035407	0.247689	0.14295	AT3G17465
Vitis	0.063918	0.870081	0.039254	0.457626	0.085777	AT3G18240
Vitis	0.057937	1.360134	0.046745	0.323169	0.144646	AT3G18760
Vitis	0.111285	0.910895	0.041233	0.602488	0.068439	AT3G26360
Vitis	0.064699	0.47258	0.030864	0.277611	0.111178	AT3G49080
Vitis	0.049393	0.425785	0.039052	0.425769	0.09172	AT3G59650
Vitis	0.058406	0.654835	0.034364	0.654811	0.052479	AT4G23620

## Sheet: TableS8
Table S8. Estimates of non-synonymous (dN) and synonymous (dS) substitution rates (ω = dN/dS) on terminal branches and root-to-tip paths for nuclear genes involved in plastid ribosomes.
Taxon	dN (root-to-tip)	dS (root-to-tip)	dN (terminal branch)	dS (terminal branch)	ω (dN/dS)	Arabidopsis thaliana gene ID
Anadenanthera	0.080202	1.130916	0.033867	0.347723	0.097396	AT1G05190
Anadenanthera	0.109327	0.800657	0.042086	0.757097	0.055589	AT1G07320
Anadenanthera	0.083735	1.963683	0.014677	1.10887	0.013236	AT1G18080
Anadenanthera	0.125663	0.943907	0.071981	0.384686	0.187117	AT1G29070
Anadenanthera	0.056517	0.805686	0.021736	0.305069	0.07125	AT1G32990
Anadenanthera	0.178834	1.236135	0.071309	0.347933	0.204952	AT1G35680
Anadenanthera	0.162006	0.851385	0.046828	0.376012	0.124538	AT1G48350
Anadenanthera	0.127829	1.994639	0.041753	0.480417	0.08691	AT1G64510
Anadenanthera	0.182379	0.862446	0.089956	0.509555	0.176539	AT1G68590
Anadenanthera	0.107578	0.975408	0.044435	0.411712	0.107928	AT1G74970
Anadenanthera	0.079455	1.295291	0.021792	0.809559	0.026918	AT1G75350
Anadenanthera	0.136178	0.900332	0.041193	0.273381	0.15068	AT1G78630
Anadenanthera	0.184356	0.963929	0.084029	0.454966	0.184693	AT1G79850
Anadenanthera	0.17407	0.672131	0.100793	0.313363	0.321649	AT2G24090
Anadenanthera	0.121971	1.35811	0.055165	0.25875	0.213196	AT2G33450
Anadenanthera	0.134781	1.082445	0.047333	0.510004	0.09281	AT2G33800
Anadenanthera	0.21993	1.225764	0.069103	0.413771	0.167007	AT2G38140
Anadenanthera	0.19809	15.673224	0.065701	0.505574	0.129953	AT2G43030
Anadenanthera	0.013488	0.764333	0.013434	0.223742	0.060041	AT3G13120
Anadenanthera	0.123604	1.520886	0.040819	0.466997	0.087407	AT3G15190
Anadenanthera	0.210416	1.807652	0.075381	0.494824	0.152339	AT3G25920
Anadenanthera	0.395387	72.330056	0.135792	0.845211	0.16066	AT3G27160
Anadenanthera	0.107858	1.199862	0.01976	0.642929	0.030734	AT3G27830
Anadenanthera	0.178669	1.076153	0.052914	0.19399	0.272765	AT3G44890
Anadenanthera	0.028562	1.00193	0.008056	0.485214	0.016604	AT3G54210
Anadenanthera	0.057799	0.857754	0.021613	0.369436	0.058503	AT3G63490
Anadenanthera	0.08413	1.303828	0.04475	0.327737	0.136542	AT4G01310
Anadenanthera	0.042687	0.728924	0.019387	0.199887	0.096988	AT4G17560
Anadenanthera	0.167059	1.482074	0.055429	0.54737	0.101264	AT5G13510
Anadenanthera	0.099267	1.677377	0.023537	0.467573	0.050339	AT5G14320
Anadenanthera	0.280239	4.134913	0.128949	2.802578	0.046011	AT5G17870
Anadenanthera	0.027385	0.618512	0.008744	0.239007	0.036583	AT5G30510
Anadenanthera	0.172341	1.021214	0.033623	0.277238	0.12128	AT5G40950
Anadenanthera	0.078652	0.787314	0.016302	0.363462	0.044852	AT5G54600
Anadenanthera	0.137297	0.865531	0.072773	0.536662	0.135603	AT5G65220
Arabidopsis	0.084704	2.300395	0.058116	1.714878	0.033889	AT1G05190
Arabidopsis	0.160842	2.903575	0.086544	2.461568	0.035158	AT1G07320
Arabidopsis	0.119458	1.649036	0.051629	0.83194	0.062059	AT1G18080
Arabidopsis	0.21309	1.328585	0.146358	0.981486	0.149118	AT1G29070
Arabidopsis	0.051862	1.133357	0.030849	0.909901	0.033903	AT1G32990
Arabidopsis	0.209662	2.404576	0.162806	1.998023	0.081484	AT1G35680
Arabidopsis	0.150118	1.760179	0.074395	1.535246	0.048458	AT1G48350
Arabidopsis	0.16505	2.480394	0.106815	1.179653	0.090548	AT1G64510
Arabidopsis	0.266366	1.647646	0.13773	1.039352	0.132516	AT1G68590
Arabidopsis	0.12789	1.816945	0.083945	1.440375	0.05828	AT1G74970
Arabidopsis	0.119297	70.539646	0.084388	69.672638	0.001211	AT1G75350
Arabidopsis	0.14304	1.46727	0.069405	0.993355	0.069869	AT1G78630
Arabidopsis	0.194147	3.460686	0.083382	3.32717	0.025061	AT1G79850
Arabidopsis	0.224805	1.030382	0.148617	1.030301	0.144246	AT2G24090
Arabidopsis	0.13461	1.862007	0.078626	0.944929	0.083208	AT2G33450
Arabidopsis	0.180682	1.928933	0.109944	1.256546	0.087497	AT2G33800
Arabidopsis	0.128315	1.636952	0.092791	1.079179	0.085983	AT2G38140
Arabidopsis	0.216342	77.702226	0.116396	63.922435	0.001821	AT2G43030
Arabidopsis	0.013975	1.155448	0.013936	0.766084	0.018191	AT3G13120
Arabidopsis	0.397047	1.353284	0.310455	0.64297	0.482845	AT3G15190
Arabidopsis	0.213521	1.971623	0.134294	1.007124	0.133344	AT3G25920
Arabidopsis	0.405576	72.379036	0.203174	1.23293	0.164789	AT3G27160
Arabidopsis	0.158297	2.121279	0.097165	1.951748	0.049784	AT3G27830
Arabidopsis	0.187548	1.327884	0.116425	0.899918	0.129372	AT3G44890
Arabidopsis	0.02008	3.870595	0.01198	3.73175	0.00321	AT3G54210
Arabidopsis	0.196919	1.873016	0.165329	1.705624	0.096932	AT3G63490
Arabidopsis	0.109099	1.626456	0.081712	0.845482	0.096646	AT4G01310
Arabidopsis	0.071216	1.381355	0.052084	1.143399	0.045552	AT4G17560
Arabidopsis	0.199275	64.187702	0.110631	63.877496	0.001732	AT5G13510
Arabidopsis	0.085047	2.40077	0.037505	1.529597	0.024519	AT5G14320
Arabidopsis	0.308679	2.911645	0.24958	1.443837	0.172859	AT5G17870
Arabidopsis	0.050299	0.918608	0.043757	0.750789	0.058281	AT5G30510
Arabidopsis	0.161986	1.855269	0.070719	1.345364	0.052565	AT5G40950
Arabidopsis	0.143621	4.301408	0.082944	4.201395	0.019742	AT5G54600
Arabidopsis	0.151035	1.988661	0.118225	1.642005	72	AT5G65220
Balanophora	0.301235	4.073895	0.19659	3.191578	0.061596	AT1G05190
Balanophora	0.265734	5.813458	0.147308	1.897321	0.07764	AT1G07320
Balanophora	0.130649	2.796188	0.053729	1.963173	0.027368	AT1G18080
Balanophora	0.548948	2.133255	0.412648	1.863603	0.221425	AT1G29070
Balanophora	0.203524	2.504276	0.141086	1.724139	0.08183	AT1G32990
Balanophora	0.518341	1.670885	0.304528	1.137588	0.267696	AT1G35680
Balanophora	0.317512	1.848775	0.227614	1.625678	0.140012	AT1G48350
Balanophora	0.538875	4.076642	0.369293	2.606907	0.141659	AT1G64510
Balanophora	0.666155	1.990729	0.466431	1.241373	0.375738	AT1G68590
Balanophora	0.322153	2.126815	0.232222	1.330194	0.174577	AT1G74970
Balanophora	0.434501	7.792261	0.296286	5.976954	0.049571	AT1G75350
Balanophora	0.369364	1.652205	0.207102	1.106861	0.187108	AT1G78630
Balanophora	0.588709	1.39805	0.354016	0.983975	0.359782	AT1G79850
Balanophora	0.428505	64.975319	0.241726	63.805684	0.003788	AT2G24090
Balanophora	0.334549	4.761146	0.159812	3.747484	0.042645	AT2G33450
Balanophora	0.52703	4.962424	0.297062	2.499506	0.118848	AT2G33800
Balanophora	0.60292	59.075326	0.396704	57.980526	0.006842	AT2G38140
Balanophora	0.37303	63.653855	0.21053	63.653655	0.003307	AT2G43030
Balanophora	0.388141	3.104237	0.21729	2.293886	0.094726	AT3G13120
Balanophora	0.660206	2.010729	0.511053	1.468131	0.348098	AT3G15190
Balanophora	0.445593	2.579092	0.255873	1.34207	0.190655	AT3G25920
Balanophora	0.821258	75.527848	0.517347	4.330777	0.119458	AT3G27160
Balanophora	0.221006	7.803343	0.12926	7.524344	0.017179	AT3G27830
Balanophora	0.659444	2.385829	0.423635	1.228056	0.344964	AT3G44890
Balanophora	0.218096	4.644388	0.167542	3.646083	0.045951	AT3G54210
Balanophora	0.143669	1.636046	0.101158	1.313937	0.076989	AT3G63490
Balanophora	0.317047	2.868859	0.187585	1.66598	0.112597	AT4G01310
Balanophora	0.310969	5.601297	0.206839	5.30536	0.038987	AT4G17560
Balanophora	0.399528	4.055796	0.319578	3.396893	0.094079	AT5G13510
Balanophora	0.475422	3.731296	0.335044	2.005049	0.1671	AT5G14320
Balanophora	0.73389	2.545232	0.52027	1.388602	0.374672	AT5G17870
Balanophora	0.253929	64.137992	0.213046	63.960406	0.003331	AT5G30510
Balanophora	0.464654	2.117047	0.310025	0.712488	0.43513	AT5G40950
Balanophora	0.437104	70.195518	0.332864	1.5323	0.217232	AT5G54600
Balanophora	0.413684	3.202156	0.339073	2.56177	0.132359	AT5G65220
Beta	0.090985	1.22285	0.055702	0.732424	0.076051	AT1G05190
Beta	0.191413	0.920156	0.155033	0.66155	0.234347	AT1G07320
Beta	0.108391	2.029815	0.04768	1.32629	0.03595	AT1G18080
Beta	0.121396	1.230878	0.091059	0.83588	0.108938	AT1G29070
Beta	0.051409	1.022696	0.043178	0.79181	0.054531	AT1G32990
Beta	0.258431	1.673158	0.220481	1.434777	0.153669	AT1G35680
Beta	0.137095	1.122355	0.089213	1.055225	0.084544	AT1G48350
Beta	0.160096	1.836044	0.144497	0.761114	0.18985	AT1G64510
Beta	0.157076	1.13182	0.119763	0.758164	0.157965	AT1G68590
Beta	0.155611	1.640794	0.101219	1.408986	0.071838	AT1G74970
Beta	0.087501	4.361164	0.059734	0.98631	0.060564	AT1G75350
Beta	0.221751	2.011864	0.174111	1.677291	0.103805	AT1G78630
Beta	0.251991	1.461816	0.189196	1.221197	0.154927	AT1G79850
Beta	0.257577	1.289973	0.15645	1.289856	0.121293	AT2G24090
Beta	0.167314	1.511022	0.086856	0.548591	0.158325	AT2G33450
Beta	0.165853	1.535704	0.0981	1.112526	0.088178	AT2G33800
Beta	0.189084	1.462904	0.175042	0.689623	0.253823	AT2G38140
Beta	0.205312	4.034949	0.123437	4.034862	0.030593	AT2G43030
Beta	0.004616	1.2934	0.004567	0.798027	0.005722	AT3G13120
Beta	0.196262	2.314103	0.168027	1.886459	0.08907	AT3G15190
Beta	0.191218	1.949004	0.128951	1.220513	0.105653	AT3G25920
Beta	0.332426	77.396173	0.179231	7.083825	0.025302	AT3G27160
Beta	0.112871	4.461018	0.074595	2.812034	0.026527	AT3G27830
Beta	0.296279	2.439004	0.217654	1.1584	0.187892	AT3G44890
Beta	0.023827	1.125938	0.01976	0.404261	0.04888	AT3G54210
Beta	0.108924	0.969494	0.085769	0.801722	0.106982	AT3G63490
Beta	0.104122	1.491589	0.070695	0.723259	0.097745	AT4G01310
Beta	0.076084	0.88939	0.074259	0.75033	0.098968	AT4G17560
Beta	0.152068	1.592619	0.127207	0.949328	0.133997	AT5G13510
Beta	0.117873	3.310028	0.083647	2.594737	0.032237	AT5G14320
Beta	0.241542	3.67741	0.184413	2.869255	0.064272	AT5G17870
Beta	0.023211	1.112574	0.016676	0.992146	0.016809	AT5G30510
Beta	0.145265	1.007521	0.095324	0.911415	0.104589	AT5G40950
Beta	0.149871	1.496671	0.133805	1.442985	0.092728	AT5G54600
Beta	0.183108	0.978124	0.159475	0.887836	0.179622	AT5G65220
Citrus	0.07532	0.9674	0.048732	0.381883	0.127609	AT1G05190
Citrus	0.151672	0.834706	0.077374	0.392699	0.197031	AT1G07320
Citrus	0.08636	1.562235	0.018531	0.745139	0.024869	AT1G18080
Citrus	0.113664	0.803273	0.046932	0.456174	0.102883	AT1G29070
Citrus	0.050445	0.755343	0.029432	0.531887	0.055334	AT1G32990
Citrus	0.130593	0.943522	0.083737	0.536969	0.155944	AT1G35680
Citrus	0.175681	0.769249	0.099958	0.544316	0.183639	AT1G48350
Citrus	0.116454	1.555304	0.058219	0.254563	0.228701	AT1G64510
Citrus	0.234191	1.010789	0.105555	0.402495	0.262252	AT1G68590
Citrus	0.110102	1.058269	0.066157	0.681699	0.097047	AT1G74970
Citrus	0.072602	1.433124	0.037693	0.566116	0.066581	AT1G75350
Citrus	0.152148	0.896539	0.078513	0.422624	0.185776	AT1G78630
Citrus	0.22237	1.012661	0.111605	0.879145	0.126947	AT1G79850
Citrus	0.21449	0.922654	0.138302	0.922573	0.149909	AT2G24090
Citrus	0.104668	1.408525	0.048684	0.491447	0.099063	AT2G33450
Citrus	0.154463	0.975237	0.083725	0.30285	0.276457	AT2G33800
Citrus	0.151741	1.265421	0.116217	0.707648	0.16423	AT2G38140
Citrus	0.167751	14.206339	0.067805	0.426548	0.158963	AT2G43030
Citrus	0.000072	0.718026	0.000033	0.328662	0.0001	AT3G13120
Citrus	0.150752	0.949865	0.06416	0.239551	0.267835	AT3G15190
Citrus	0.181199	1.494827	0.101972	0.530328	0.192282	AT3G25920
Citrus	0.297718	71.511129	0.095316	0.365023	0.261123	AT3G27160
Citrus	0.111155	0.475587	0.050023	0.306056	0.163445	AT3G27830
Citrus	0.106042	0.942162	0.034919	0.514196	0.06791	AT3G44890
Citrus	0.020141	1.173789	0.012041	1.034944	0.011634	AT3G54210
Citrus	0.058836	0.450715	0.027246	0.283323	0.096164	AT3G63490
Citrus	0.042538	1.084403	0.015151	0.303429	0.049931	AT4G01310
Citrus	0.03861	0.522026	0.019478	0.28407	0.068567	AT4G17560
Citrus	0.136172	0.989365	0.047528	0.679159	0.06998	AT5G13510
Citrus	0.061697	1.251184	0.014155	0.380011	0.037249	AT5G14320
Citrus	0.246422	1.88248	0.187323	0.414672	0.451738	AT5G17870
Citrus	0.016309	0.451603	0.009767	0.283784	0.034417	AT5G30510
Citrus	0.118779	0.723692	0.027512	0.213787	0.128689	AT5G40950
Citrus	0.114526	0.49464	0.053849	0.394627	0.136456	AT5G54600
Citrus	0.079431	0.736748	0.046621	0.390092	0.119512	AT5G65220
Coffea	0.129435	1.348932	0.076062	0.514359	0.147877	AT1G05190
Coffea	0.133345	1.316877	0.057654	0.616678	0.093491	AT1G07320
Coffea	0.115874	1.328685	0.025984	0.516264	0.050331	AT1G18080
Coffea	0.17756	0.857531	0.049533	0.386671	0.128101	AT1G29070
Coffea	0.045159	0.678266	0.025881	0.244635	0.105794	AT1G32990
Coffea	0.156508	1.127176	0.077564	0.721434	0.107513	AT1G35680
Coffea	0.20989	1.174952	0.125385	0.853236	0.146952	AT1G48350
Coffea	0.082186	1.829904	0.057406	0.592849	0.096831	AT1G64510
Coffea	0.198357	1.151297	0.15649	0.777636	0.201239	AT1G68590
Coffea	0.10794	1.259779	0.025027	0.627875	0.03986	AT1G74970
Coffea	0.083159	4.194968	0.028559	0.820087	0.034825	AT1G75350
Coffea	0.114201	1.233684	0.052566	0.46328	0.113466	AT1G78630
Coffea	0.129002	0.6796	0.047765	0.438963	0.108813	AT1G79850
Coffea	0.235461	0.842824	0.064574	0.385043	0.167705	AT2G24090
Coffea	0.142649	1.613458	0.047384	0.503912	0.094032	AT2G33450
Coffea	0.171536	1.274468	0.052082	0.448555	0.116112	AT2G33800
Coffea	0.178492	1.166319	0.100047	0.268584	0.372498	AT2G38140
Coffea	0.193456	65.710298	0.066786	1.583338	0.042181	AT2G43030
Coffea	0.013912	1.186042	0.013832	0.385398	0.035889	AT3G13120
Coffea	0.149148	1.495126	0.060671	0.568813	0.106662	AT3G15190
Coffea	0.150368	1.63005	0.056761	0.645274	0.087964	AT3G25920
Coffea	0.285504	71.229318	0.110975	0.916949	0.121026	AT3G27160
Coffea	0.124635	2.975217	0.028609	1.326175	0.021572	AT3G27830
Coffea	0.131688	2.097421	0.049406	0.000049	999	AT3G44890
Coffea	0.012066	1.539592	0.004109	0.512263	0.008022	AT3G54210
Coffea	0.054552	0.784819	0.026649	0.458639	0.058104	AT3G63490
Coffea	0.064938	1.334396	0.016779	0.565882	0.029651	AT4G01310
Coffea	0.046688	1.128399	0.033033	0.548382	0.060237	AT4G17560
Coffea	0.152819	1.269024	0.078272	0.225046	0.347805	AT5G13510
Coffea	0.091698	1.934176	0.044066	0.838946	0.052525	AT5G14320
Coffea	0.207923	2.374628	0.092669	0.000512	180919	AT5G17870
Coffea	0.022945	0.998608	0.009768	0.65425	0.014931	AT5G30510
Coffea	0.134221	1.238461	0.071075	0.83863	0.084751	AT5G40950
Coffea	0.077135	1.175805	0.028439	0.886978	0.032063	AT5G54600
Coffea	0.108435	1.096347	0.054831	0.839725	0.065296	AT5G65220
Cucumis	0.072933	1.168904	0.039806	0.619396	0.064267	AT1G05190
Cucumis	0.112632	1.017697	0.046798	0.974138	0.04804	AT1G07320
Cucumis	0.099339	1.751104	0.02933	0.949993	0.030874	AT1G18080
Cucumis	0.071853	1.215735	0.040527	0.883005	0.045897	AT1G29070
Cucumis	0.074112	1.122028	0.039346	0.772511	0.050933	AT1G32990
Cucumis	0.174239	1.313554	0.10522	0.848714	0.123976	AT1G35680
Cucumis	0.192284	1.331339	0.113306	1.092468	0.103715	AT1G48350
Cucumis	0.197502	1.91128	0.097035	0.673739	0.144024	AT1G64510
Cucumis	0.187975	1.489092	0.10868	1.028654	0.105653	AT1G68590
Cucumis	0.102089	1.10424	0.067576	0.754318	0.089586	AT1G74970
Cucumis	0.102454	4.365289	0.05151	3.964948	0.012991	AT1G75350
Cucumis	0.156418	1.30997	0.072199	0.855074	0.084436	AT1G78630
Cucumis	0.180167	1.750511	0.084285	1.488878	0.05661	AT1G79850
Cucumis	0.129237	1.173556	0.075181	0.912134	0.082423	AT2G24090
Cucumis	0.160321	1.488332	0.093277	0.665508	0.140159	AT2G33450
Cucumis	0.122394	1.441633	0.062427	0.924917	0.067495	AT2G33800
Cucumis	0.257294	1.60972	0.165852	0.963893	0.172065	AT2G38140
Cucumis	0.176217	16.069202	0.057023	1.126522	0.050618	AT2G43030
Cucumis	0.004669	1.187768	0.000078	0.780446	0.0001	AT3G13120
Cucumis	0.138363	1.441011	0.090236	0.621774	0.145126	AT3G15190
Cucumis	0.152826	1.864112	0.066879	0.959315	0.069715	AT3G25920
Cucumis	0.348985	72.445989	0.104662	1.462717	0.071554	AT3G27160
Cucumis	0.118386	1.093723	0.030448	0.684616	0.044474	AT3G27830
Cucumis	0.161824	0.904563	0.049351	0.274826	0.179572	AT3G44890
Cucumis	0.020269	0.86053	0.012164	0.667624	0.01822	AT3G54210
Cucumis	0.06853	0.771994	0.037679	0.541848	0.069538	AT3G63490
Cucumis	0.083701	1.52779	0.039798	0.831179	0.047881	AT4G01310
Cucumis	0.046332	1.048576	0.032129	0.719727	0.044641	AT4G17560
Cucumis	0.171109	1.033602	0.081909	0.517356	0.158322	AT5G13510
Cucumis	0.098247	1.973327	0.050656	1.057322	0.04791	AT5G14320
Cucumis	0.390752	2.919012	0.219095	0.928514	0.235963	AT5G17870
Cucumis	0.016303	0.847349	0.012977	0.61863	0.020977	AT5G30510
Cucumis	0.136812	1.088709	0.034167	0.707965	0.048261	AT5G40950
Cucumis	0.101374	0.82592	0.043457	0.725905	0.059866	AT5G54600
Cucumis	0.137353	1.062091	0.08544	0.923587	0.092509	AT5G65220
Daenikera	0.075414	1.027741	0.03736	0.23151	0.161374	AT1G05190
Daenikera	0.12895	1.011182	0.066518	0.518922	0.128185	AT1G07320
Daenikera	0.11636	1.573996	0.048608	0.877857	0.055372	AT1G18080
Daenikera	0.091151	0.334945	0.048527	0.171335	0.283226	AT1G29070
Daenikera	0.065243	0.568833	0.035987	0.291551	0.123434	AT1G32990
Daenikera	0.161989	1.081052	0.10515	0.444565	0.236524	AT1G35680
Daenikera	0.090128	0.484033	0.048408	0.13328	0.363201	AT1G48350
Daenikera	0.166784	1.612291	0.075863	0.442468	0.171453	AT1G64510
Daenikera	0.23065	1.00102	0.144551	0.461924	0.312931	AT1G68590
Daenikera	0.095482	0.719811	0.038546	0.210912	0.182759	AT1G74970
Daenikera	0.123674	1.131203	0.076663	0.895679	0.085592	AT1G75350
Daenikera	0.117943	0.774442	0.040065	0.265051	0.15116	AT1G78630
Daenikera	0.185849	0.734569	0.102165	0.397485	0.257028	AT1G79850
Daenikera	0.143489	0.841725	0.097618	0.372729	0.2619	AT2G24090
Daenikera	0.111658	1.516054	0.070492	0.395869	0.178069	AT2G33450
Daenikera	0.170859	1.117191	0.086155	0.657436	0.131047	AT2G33800
Daenikera	0.132956	1.166811	0.036387	0.456327	0.079739	AT2G38140
Daenikera	0.216987	6.015521	0.096755	0.00048	201653	AT2G43030
Daenikera	0.018182	0.686407	0.009109	0.294127	0.030971	AT3G13120
Daenikera	0.176722	0.879524	0.079377	0.15365	0.516609	AT3G15190
Daenikera	0.149608	1.535483	0.063696	0.476747	0.133606	AT3G25920
Daenikera	0.288291	71.332763	0.097596	0.135805	0.718648	AT3G27160
Daenikera	0.097018	0.473649	0.018714	0.000019	999	AT3G27830
Daenikera	0.149412	1.055504	0.060995	0.347547	0.175503	AT3G44890
Daenikera	0.008151	0.498602	0.000018	0.18073	0.0001	AT3G54210
Daenikera	0.061078	0.399682	0.024152	0.233082	0.10362	AT3G63490
Daenikera	0.105675	0.784022	0.041518	0.222644	0.186479	AT4G01310
Daenikera	0.068495	0.890353	0.045219	0.561634	0.080514	AT4G17560
Daenikera	0.1164	1.025735	0.055378	0.12005	0.461293	AT5G13510
Daenikera	0.067589	1.530659	0.030052	0.360119	0.08345	AT5G14320
Daenikera	0.272563	1.537015	0.123443	0.428919	0.287801	AT5G17870
Daenikera	0.026391	0.495288	0.016859	0.231316	0.072882	AT5G30510
Daenikera	0.115183	0.563901	0.060441	0.326677	0.185019	AT5G40950
Daenikera	0.13053	0.44806	0.049462	0.245501	0.201475	AT5G54600
Daenikera	0.153545	0.6345	0.107383	0.205458	0.522651	AT5G65220
Dendropemon	0.124614	1.304327	0.08656	0.508096	0.170361	AT1G05190
Dendropemon	0.15623	1.400487	0.093798	0.908227	0.103276	AT1G07320
Dendropemon	0.116286	5.483685	0.048534	4.787546	0.010138	AT1G18080
Dendropemon	0.105851	0.492609	0.063227	0.328999	0.192179	AT1G29070
Dendropemon	0.08027	0.688585	0.051014	0.411303	0.12403	AT1G32990
Dendropemon	0.113849	1.166103	0.05701	0.529616	0.107643	AT1G35680
Dendropemon	0.112153	0.893067	0.070433	0.542314	0.129875	AT1G48350
Dendropemon	0.225481	1.645658	0.13456	0.475835	0.282787	AT1G64510
Dendropemon	0.288798	1.73965	0.202699	1.200554	0.168838	AT1G68590
Dendropemon	0.14207	1.000828	0.085134	0.491929	0.173061	AT1G74970
Dendropemon	0.143994	0.763529	0.096983	0.528005	0.183679	AT1G75350
Dendropemon	0.150119	1.019936	0.072241	0.510545	0.141497	AT1G78630
Dendropemon	0.137207	2.195035	0.053523	1.857951	0.028808	AT1G79850
Dendropemon	0.168745	0.939239	0.122874	0.470243	0.2613	AT2G24090
Dendropemon	0.065975	1.485884	0.024809	0.365699	0.067841	AT2G33450
Dendropemon	0.224111	1.391013	0.139407	0.931258	0.149698	AT2G33800
Dendropemon	0.147905	1.268876	0.051336	0.558392	0.091935	AT2G38140
Dendropemon	0.230888	7.79624	0.110656	1.781199	0.062124	AT2G43030
Dendropemon	0.01362	0.651227	0.004547	0.258947	0.01756	AT3G13120
Dendropemon	0.185199	1.732929	0.087854	1.007055	0.087238	AT3G15190
Dendropemon	0.168139	1.68128	0.082227	0.622544	0.132082	AT3G25920
Dendropemon	0.370209	72.700237	0.179514	1.503279	0.119415	AT3G27160
Dendropemon	0.121953	1.066654	0.043649	0.593024	0.073605	AT3G27830
Dendropemon	0.191296	0.93939	0.102879	0.231433	0.444531	AT3G44890
Dendropemon	0.016264	0.858581	0.008131	0.540709	0.015037	AT3G54210
Dendropemon	0.072224	0.524204	0.035298	0.357604	0.098706	AT3G63490
Dendropemon	0.149789	0.929268	0.085632	0.36789	0.232765	AT4G01310
Dendropemon	0.065991	0.838818	0.042715	0.510099	0.083739	AT4G17560
Dendropemon	0.256452	18.137933	0.19543	17.232248	0.011341	AT5G13510
Dendropemon	0.079504	1.609177	0.041967	0.438637	0.095675	AT5G14320
Dendropemon	0.29018	1.614719	0.14106	0.506623	0.278432	AT5G17870
Dendropemon	0.043545	0.576995	0.034013	0.313023	0.10866	AT5G30510
Dendropemon	0.111022	0.692975	0.05628	0.455751	0.123488	AT5G40950
Dendropemon	0.112983	0.814545	0.031915	0.611986	0.052151	AT5G54600
Dendropemon	0.151629	0.971038	0.105467	0.541996	0.19459	AT5G65220
Glycine	0.097338	0.990307	0.051003	0.207114	0.246257	AT1G05190
Glycine	0.164242	0.961838	0.097001	0.918278	0.105633	AT1G07320
Glycine	0.08571	1.469859	0.016652	0.615046	0.027074	AT1G18080
Glycine	0.141013	0.995536	0.087331	0.436315	0.200155	AT1G29070
Glycine	0.069887	0.840353	0.035106	0.339736	0.103332	AT1G32990
Glycine	0.296062	1.535779	0.188537	0.647577	0.291142	AT1G35680
Glycine	0.231306	1.246828	0.116128	0.771455	0.150531	AT1G48350
Glycine	0.169313	1.747131	0.083237	0.232909	0.357379	AT1G64510
Glycine	0.196898	0.860254	0.104475	0.507363	0.205917	AT1G68590
Glycine	0.096558	0.935163	0.033415	0.371467	0.089954	AT1G74970
Glycine	0.180129	0.858642	0.122466	0.37291	0.328407	AT1G75350
Glycine	0.209111	0.952809	0.114126	0.325858	0.350232	AT1G78630
Glycine	0.273462	2.62767	0.173135	2.118707	0.081717	AT1G79850
Glycine	0.161019	0.868093	0.087742	0.509325	0.172272	AT2G24090
Glycine	0.177882	1.546126	0.111076	0.446766	0.248623	AT2G33450
Glycine	0.141458	1.230151	0.05401	0.65771	0.082119	AT2G33800
Glycine	0.270788	1.288018	0.119961	0.476025	0.252006	AT2G38140
Glycine	0.184292	15.825979	0.051903	0.658329	0.07884	AT2G43030
Glycine	0.004704	0.899524	0.00465	0.358933	0.012956	AT3G13120
Glycine	0.189006	1.739003	0.106221	0.685114	0.155041	AT3G15190
Glycine	0.248001	1.857251	0.112966	0.544423	0.207496	AT3G25920
Glycine	0.364886	72.143958	0.105291	0.659113	0.159747	AT3G27160
Glycine	0.148925	1.565366	0.060827	1.008433	0.060318	AT3G27830
Glycine	0.191215	1.556455	0.06546	0.674292	0.097079	AT3G44890
Glycine	0.024463	0.789204	0.003957	0.272488	0.014521	AT3G54210
Glycine	0.057264	0.621125	0.021078	0.132807	0.158713	AT3G63490
Glycine	0.079364	1.359519	0.039984	0.383428	0.104281	AT4G01310
Glycine	0.039585	0.864359	0.016285	0.335322	0.048565	AT4G17560
Glycine	0.178375	4.954356	0.066745	4.019652	0.016605	AT5G13510
Glycine	0.11275	2.280717	0.03702	1.070913	0.034569	AT5G14320
Glycine	0.382199	1.662197	0.230909	0.329862	0.700017	AT5G17870
Glycine	0.038075	0.592501	0.019434	0.212996	0.091243	AT5G30510
Glycine	0.202352	1.537504	0.063634	0.793528	0.080191	AT5G40950
Glycine	0.106926	0.655173	0.044576	0.231321	0.192703	AT5G54600
Glycine	0.151959	0.625537	0.087435	0.296668	0.294724	AT5G65220
Lmirabile	0.347592	2.908911	0.042397	0.283893	0.149341	AT1G05190
Lmirabile	0.332311	5.007497	0.05955	0.096825	0.615023	AT1G07320
Lmirabile	0.148208	1.684809	0.000014	0.144518	0.0001	AT1G18080
Lmirabile	0.474438	1.889818	0.070145	0.17017	0.412206	AT1G29070
Lmirabile	0.277517	2.422895	0.047801	0.231357	0.206612	AT1G32990
Lmirabile	0.489509	2.427024	0.042623	0.148536	0.286956	AT1G35680
Lmirabile	0.337299	1.336506	0.04487	0.106926	0.419636	AT1G48350
Lmirabile	0.736123	3.115739	0.049287	0.153988	0.320071	AT1G64510
Lmirabile	0.547738	2.755734	0.082183	0.214232	0.383618	AT1G68590
Lmirabile	0.3279	2.087735	0.045108	0.208143	0.216718	AT1G74970
Lmirabile	0.371888	3.541448	0.054141	0.167581	0.323072	AT1G75350
Lmirabile	0.416599	1.394976	0.019827	0.048745	0.406745	AT1G78630
Lmirabile	0.506747	1.542581	0.050886	0.353632	0.143896	AT1G79850
Lmirabile	0.468064	1.793101	0.027663	0.285617	0.096852	AT2G24090
Lmirabile	0.537162	2.854704	0.051728	0.096879	0.533947	AT2G33450
Lmirabile	0.711922	8.785174	0.048632	0.240423	0.202278	AT2G33800
Lmirabile	0.371318	1.368567	0.084302	0.136578	0.617243	AT2G38140
Lmirabile	0.383403	4.772623	0.045457	0.329933	0.137775	AT2G43030
Lmirabile	0.493296	1.71789	0.012437	0.076493	0.162592	AT3G13120
Lmirabile	0.620305	1.805646	0.016711	0.000017	999	AT3G15190
Lmirabile	0.435055	2.760336	0.058899	0.111332	0.529042	AT3G25920
Lmirabile	0.645019	73.307918	0.04426	0.225871	0.19595	AT3G27160
Lmirabile	0.20186	2.244468	0.016106	0.076185	0.211408	AT3G27830
Lmirabile	0.487501	2.063674	0.003046	0.000011	266943	AT3G44890
Lmirabile	0.247726	1.394293	0.024029	0.162547	0.147831	AT3G54210
Lmirabile	0.281833	1.761723	0.156386	0.86997	0.179761	AT3G63490
Lmirabile	0.411052	2.810756	0.046797	0.222802	0.210037	AT4G01310
Lmirabile	0.386197	2.267636	0.070492	0.167968	0.419673	AT4G17560
Lmirabile	0.290548	2.382739	0.063415	0.110718	0.572756	AT5G13510
Lmirabile	0.267097	3.232234	0.00003	0.301992	0.0001	AT5G14320
Lmirabile	0.638864	3.095967	0.080756	0.200687	0.402398	AT5G17870
Lmirabile	0.173867	0.859764	0.032628	0.076135	0.428562	AT5G30510
Lmirabile	0.459658	3.508252	0.053659	0.187799	0.285725	AT5G40950
Lmirabile	0.345128	87.119527	0.027189	0.320909	0.084725	AT5G54600
Lmirabile	0.374653	1.57942	0.078004	0.136824	0.570107	AT5G65220
Lpyramidale	0.320112	2.703422	0.014917	0.078404	0.19026	AT1G05190
Lpyramidale	0.288805	5.059247	0.016044	0.148575	0.107985	AT1G07320
Lpyramidale	0.151121	1.817249	0.002927	0.276958	0.010567	AT1G18080
Lpyramidale	0.443208	1.79407	0.038915	0.074422	0.522897	AT1G29070
Lpyramidale	0.244836	2.351815	0.01512	0.160277	0.094335	AT1G32990
Lpyramidale	0.511557	2.391537	0.064671	0.113049	0.572063	AT1G35680
Lpyramidale	0.355068	1.370944	0.062639	0.141364	0.443101	AT1G48350
Lpyramidale	0.736508	3.03386	0.049672	0.072109	0.688853	AT1G64510
Lpyramidale	0.546517	2.697419	0.080962	0.155917	0.519264	AT1G68590
Lpyramidale	0.325395	2.071297	0.042603	0.191705	0.222231	AT1G74970
Lpyramidale	0.345075	3.544781	0.027328	0.170914	0.159895	AT1G75350
Lpyramidale	0.446809	1.480983	0.050037	0.134752	0.371324	AT1G78630
Lpyramidale	0.484162	1.242115	0.028301	0.053166	0.532302	AT1G79850
Lpyramidale	0.495443	1.531692	0.055042	0.024208	2.2737	AT2G24090
Lpyramidale	0.508151	2.867063	0.022717	0.109238	0.207956	AT2G33450
Lpyramidale	0.693443	8.544781	0.030153	0.00003	999	AT2G33800
Lpyramidale	0.344976	1.371484	0.05796	0.139495	0.415499	AT2G38140
Lpyramidale	0.368976	4.569701	0.03103	0.127011	0.244309	AT2G43030
Lpyramidale	0.51095	1.743912	0.030091	0.102515	0.293532	AT3G13120
Lpyramidale	0.627711	2.056471	0.024117	0.250842	0.096144	AT3G15190
Lpyramidale	0.438968	2.819895	0.062812	0.170891	0.367555	AT3G25920
Lpyramidale	0.661825	73.082108	0.061066	0.000061	999	AT3G27160
Lpyramidale	0.186719	2.266139	0.000965	0.097856	0.009857	AT3G27830
Lpyramidale	0.618202	2.248043	0.133747	0.18438	0.72539	AT3G44890
Lpyramidale	0.25278	1.289086	0.029083	0.05734	0.507203	AT3G54210
Lpyramidale	0.159812	1.116127	0.034365	0.224374	0.153161	AT3G63490
Lpyramidale	0.408753	2.587999	0.044498	0.000045	999	AT4G01310
Lpyramidale	0.32584	2.115603	0.010135	0.015935	0.636007	AT4G17560
Lpyramidale	0.246936	2.341515	0.019803	0.069494	0.284963	AT5G13510
Lpyramidale	0.271698	2.930247	0.004631	0.000005	999	AT5G14320
Lpyramidale	0.624998	3.011988	0.06689	0.116708	0.573145	AT5G17870
Lpyramidale	0.166837	0.893484	0.025598	0.109855	0.233015	AT5G30510
Lpyramidale	0.449301	3.400741	0.043302	0.080288	0.53933	AT5G40950
Lpyramidale	0.348046	86.894438	0.030107	0.09582	0.314203	AT5G54600
Lpyramidale	0.340086	1.462408	0.043437	0.019812	2.19243	AT5G65220
Malania	0.08479	0.889818	0.054846	0.320963	0.170879	AT1G05190
Malania	0.085945	0.833622	0.03971	0.341384	0.116321	AT1G07320
Malania	0.095521	1.210775	0.031344	0.694467	0.045134	AT1G18080
Malania	0.049818	0.387477	0.02851	0.23057	0.12365	AT1G29070
Malania	0.033799	0.635329	0.017298	0.523416	0.033048	AT1G32990
Malania	0.095666	0.688434	0.070551	0.198621	0.355205	AT1G35680
Malania	0.096376	0.426788	0.068638	0.203758	0.336861	AT1G48350
Malania	0.094877	1.385908	0.060986	0.242888	0.251089	AT1G64510
Malania	0.153659	0.822811	0.125583	0.367071	0.342124	AT1G68590
Malania	0.087555	0.741627	0.056835	0.232759	0.244179	AT1G74970
Malania	0.082528	0.43528	0.056121	0.245577	0.228529	AT1G75350
Malania	0.140647	0.618298	0.074933	0.22546	0.332356	AT1G78630
Malania	0.148186	0.754557	0.084403	0.50491	0.167165	AT1G79850
Malania	0.123757	0.668515	0.085847	0.286184	0.29997	AT2G24090
Malania	0.105707	1.175447	0.081829	0.161936	0.505316	AT2G33450
Malania	0.170354	0.901196	0.103208	0.493886	0.208972	AT2G33800
Malania	0.121965	0.928694	0.059035	0.35621	0.16573	AT2G38140
Malania	0.155485	3.549251	0.060544	3.549124	0.017059	AT2G43030
Malania	0.027917	0.580186	0.027878	0.18792	0.148351	AT3G13120
Malania	0.078976	0.764455	0.034575	0.221962	0.155768	AT3G15190
Malania	0.148312	1.242477	0.096301	0.268725	0.358363	AT3G25920
Malania	0.267722	71.066905	0.127869	0.241755	0.528921	AT3G27160
Malania	0.099416	0.541426	0.045947	0.262545	0.175006	AT3G27830
Malania	0.145978	0.773661	0.08387	0.255446	0.328329	AT3G44890
Malania	0.003989	0.422368	0.003971	0.247621	0.016038	AT3G54210
Malania	0.054462	0.312933	0.033451	0.20863	0.160336	AT3G63490
Malania	0.072491	0.780468	0.032107	0.25473	0.126045	AT4G01310
Malania	0.074469	0.662735	0.054569	0.385399	0.14159	AT4G17560
Malania	0.105607	1.451237	0.067259	0.793451	0.084767	AT5G13510
Malania	0.049198	1.401843	0.025453	0.246609	0.10321	AT5G14320
Malania	0.193578	1.109944	0.086287	0.130111	0.663175	AT5G17870
Malania	0.022817	0.423458	0.01624	0.246788	0.065807	AT5G30510
Malania	0.105101	0.715296	0.053837	0.478082	0.11261	AT5G40950
Malania	0.101202	0.381304	0.063478	0.224813	0.282361	AT5G54600
Malania	0.063637	0.329909	0.044084	0.135439	0.325488	AT5G65220
Nelumbo	0.029067	0.00003	0.029067	0.00003	979957	AT1G05190
Nelumbo	0.077496	1.533075	0.077496	1.533075	0.050549	AT1G07320
Nelumbo	0.024645	0.660932	0.024645	0.660932	0.037288	AT1G18080
Nelumbo	0.052896	0.957471	0.052896	0.957471	0.055245	AT1G29070
Nelumbo	0.005197	0.438465	0.005197	0.438465	0.011852	AT1G32990
Nelumbo	0.115656	0.423517	0.115656	0.423517	0.273085	AT1G35680
Nelumbo	0.092566	0.409427	0.092566	0.409427	0.226088	AT1G48350
Nelumbo	0.065788	0.000997	0.065788	0.000997	66.0134	AT1G64510
Nelumbo	0.080202	0.447543	0.080202	0.447543	0.179205	AT1G68590
Nelumbo	0.066008	0.474189	0.066008	0.474189	0.139202	AT1G74970
Nelumbo	0.025935	0.602906	0.025935	0.602906	0.043016	AT1G75350
Nelumbo	0.07119	0.41061	0.07119	0.41061	0.173377	AT1G78630
Nelumbo	0.065726	0.96438	0.065726	0.96438	0.068154	AT1G79850
Nelumbo	0.045985	0.64808	0.045985	0.64808	0.070955	AT2G24090
Nelumbo	0.099913	0.0001	0.099913	0.0001	999	AT2G33450
Nelumbo	0.037238	0.670652	0.037238	0.670652	0.055526	AT2G33800
Nelumbo	0.043197	0.20802	0.043197	0.20802	0.207656	AT2G38140
Nelumbo	0.067544	64.061919	0.067544	64.061919	0.001054	AT2G43030
Nelumbo	0.00903	0.260913	0.00903	0.260913	0.034609	AT3G13120
Nelumbo	0.083776	0.000084	0.083776	0.000084	999	AT3G15190
Nelumbo	0.071341	0.180725	0.071341	0.180725	0.394751	AT3G25920
Nelumbo	0.187997	0.000188	0.187997	0.000188	999	AT3G27160
Nelumbo	0.010202	3.197196	0.010202	3.197196	0.003191	AT3G27830
Nelumbo	0.049171	0.382149	0.049171	0.382149	0.12867	AT3G44890
Nelumbo	0.012127	0.361238	0.012127	0.361238	0.033572	AT3G54210
Nelumbo	0.018299	0.558812	0.018299	0.558812	0.032746	AT3G63490
Nelumbo	0.02201	0.000461	0.02201	0.000461	47.7172	AT4G01310
Nelumbo	0.020225	0.520283	0.020225	0.520283	0.038873	AT4G17560
Nelumbo	0.079747	0.91057	0.079747	0.91057	0.087579	AT5G13510
Nelumbo	0.062375	0.000062	0.062375	0.000062	999	AT5G14320
Nelumbo	0.119126	1.406209	0.119126	1.406209	0.084714	AT5G17870
Nelumbo	0.006527	0.484879	0.006527	0.484879	0.01346	AT5G30510
Nelumbo	0.038396	0.635131	0.038396	0.635131	0.060454	AT5G40950
Nelumbo	0.036581	0.490461	0.036581	0.490461	0.074586	AT5G54600
Nelumbo	0.061029	0.85168	0.061029	0.85168	0.071657	AT5G65220
Ombrophytum	0.30175	2.921857	0.052093	0.418364	0.124515	AT1G05190
Ombrophytum	0.31924	4.558754	0.07435	0.235017	0.31636	AT1G07320
Ombrophytum	0.147205	1.772911	0.018746	0.544119	0.034452	AT1G18080
Ombrophytum	0.457637	1.917735	0.097152	0.307102	0.316352	AT1G29070
Ombrophytum	0.225475	2.384704	0.032628	0.263406	0.123869	AT1G32990
Ombrophytum	0.462565	1.945172	0.113541	0.388554	0.292215	AT1G35680
Ombrophytum	0.293743	1.65253	0.119643	0.547911	0.218362	AT1G48350
Ombrophytum	0.690366	3.118706	0.181108	0.462523	0.391566	AT1G64510
Ombrophytum	0.559486	2.443056	0.11742	0.281792	0.416691	AT1G68590
Ombrophytum	0.271807	2.49265	0.046502	0.700584	0.066376	AT1G74970
Ombrophytum	0.330747	3.695159	0.082613	0.633999	0.130304	AT1G75350
Ombrophytum	0.411752	1.760888	0.097968	0.583407	0.167924	AT1G78630
Ombrophytum	0.491213	1.551317	0.102394	0.48965	0.209118	AT1G79850
Ombrophytum	0.524856	1.676139	0.128439	0.29274	0.438749	AT2G24090
Ombrophytum	0.532813	2.912537	0.122727	0.471184	0.260464	AT2G33450
Ombrophytum	0.66897	8.721461	0.117524	0.549982	0.213686	AT2G33800
Ombrophytum	0.427043	1.920574	0.168512	0.793218	0.212442	AT2G38140
Ombrophytum	0.409623	4.758925	0.100603	0.517001	0.194589	AT2G43030
Ombrophytum	0.455731	1.331454	0.036052	0.060878	0.592204	AT3G13120
Ombrophytum	0.689395	1.446836	0.146699	0.102708	1.42831	AT3G15190
Ombrophytum	0.499934	2.286501	0.172351	0.104192	1.65416	AT3G25920
Ombrophytum	0.641146	73.472733	0.170121	0.871772	0.195144	AT3G27160
Ombrophytum	0.208654	2.414945	0.049208	0.473402	0.103945	AT3G27830
Ombrophytum	0.555059	1.926136	0.084879	0.515464	0.164665	AT3G44890
Ombrophytum	0.252064	1.560868	0.07495	0.428111	0.175071	AT3G54210
Ombrophytum	0.219307	1.269487	0.09386	0.377739	0.248479	AT3G63490
Ombrophytum	0.412077	2.346131	0.134347	0.167463	0.802246	AT4G01310
Ombrophytum	0.307759	2.298998	0.042245	0.57393	0.073606	AT4G17560
Ombrophytum	0.257425	2.358456	0.070175	0.314206	0.22334	AT5G13510
Ombrophytum	0.298935	3.276746	0.04468	0.487946	0.091567	AT5G14320
Ombrophytum	0.678719	2.923235	0.197172	0.169583	1.16269	AT5G17870
Ombrophytum	0.159365	0.832831	0.045904	0.212047	0.216482	AT5G30510
Ombrophytum	0.465801	3.670831	0.113962	0.49051	0.232334	AT5G40950
Ombrophytum	0.367237	86.691437	0.070392	0.257571	0.27329	AT5G54600
Ombrophytum	0.364818	1.594793	0.082832	0.421578	0.196481	AT5G65220
Populus	0.087753	0.79467	0.066511	0.245179	0.271275	AT1G05190
Populus	0.123266	1.056272	0.085445	1.035132	0.082545	AT1G07320
Populus	0.125784	2.314422	0.063391	1.618939	0.039156	AT1G18080
Populus	0.04194	0.853157	0.025633	0.566242	0.045269	AT1G29070
Populus	0.039447	0.739012	0.004702	0.599788	0.00784	AT1G32990
Populus	0.185898	0.788793	0.149081	0.382245	0.390014	AT1G35680
Populus	0.14897	0.861604	0.105408	0.636703	0.165553	AT1G48350
Populus	0.118068	1.660294	0.086311	0.486586	0.177381	AT1G64510
Populus	0.197074	1.456677	0.158117	1.149372	0.137568	AT1G68590
Populus	0.12559	0.741838	0.091635	0.391922	0.23381	AT1G74970
Populus	0.138161	1.993992	0.100158	1.593664	0.062847	AT1G75350
Populus	0.112588	0.86905	0.055652	0.4893	0.113739	AT1G78630
Populus	0.144162	0.748866	0.062112	0.615379	0.100933	AT1G79850
Populus	0.125947	0.5476	0.087977	0.498192	0.176592	AT2G24090
Populus	0.080084	1.35369	0.031772	0.594399	0.053452	AT2G33450
Populus	0.111095	1.059267	0.068039	0.639302	0.106427	AT2G33800
Populus	0.159322	1.362597	0.108507	0.804809	0.134823	AT2G38140
Populus	0.170426	14.478755	0.09228	0.698986	0.132019	AT2G43030
Populus	0.018566	0.842225	0.018525	0.436939	0.042398	AT3G13120
Populus	0.164421	1.156085	0.116312	0.520419	0.223496	AT3G15190
Populus	0.164762	1.408811	0.084148	0.504019	0.166954	AT3G25920
Populus	0.38854	71.265338	0.168567	0.475301	0.354653	AT3G27160
Populus	0.085697	1.14207	0.027045	0.953314	0.02837	AT3G27830
Populus	0.207623	0.973813	0.107305	0.545819	0.196594	AT3G44890
Populus	0.008149	0.63146	0.000049	0.492615	0.0001	AT3G54210
Populus	0.055675	0.546024	0.034681	0.486321	0.071314	AT3G63490
Populus	0.071255	1.237854	0.048414	0.541269	0.089445	AT4G01310
Populus	0.042716	0.726372	0.03114	0.612361	0.050853	AT4G17560
Populus	0.123102	1.081573	0.058846	0.772686	0.076158	AT5G13510
Populus	0.085616	1.148612	0.045284	0.370569	0.122201	AT5G14320
Populus	0.275389	2.355455	0.166432	1.023426	0.162623	AT5G17870
Populus	0.016168	0.623395	0.012845	0.429577	0.029902	AT5G30510
Populus	0.136329	0.967459	0.066947	0.636766	0.105137	AT5G40950
Populus	0.121034	0.528422	0.072466	0.428416	0.169148	AT5G54600
Populus	0.091113	0.850007	0.055153	0.749598	0.073577	AT5G65220
Prunus	0.095902	0.966585	0.062775	0.417077	0.150513	AT1G05190
Prunus	0.133496	0.452296	0.067662	0.408737	0.165539	AT1G07320
Prunus	0.106259	1.35519	0.03625	0.554079	0.065423	AT1G18080
Prunus	0.112442	0.492213	0.081116	0.159483	0.508619	AT1G29070
Prunus	0.051843	0.482515	0.017077	0.132998	0.128404	AT1G32990
Prunus	0.147751	0.806333	0.078732	0.341493	0.230553	AT1G35680
Prunus	0.114078	0.534211	0.0351	0.29534	0.118846	AT1G48350
Prunus	0.172494	1.782776	0.072027	0.545235	0.132103	AT1G64510
Prunus	0.194535	1.146237	0.11524	0.685799	0.168038	AT1G68590
Prunus	0.101702	1.131442	0.067189	0.78152	0.085972	AT1G74970
Prunus	0.084267	0.484167	0.033323	0.083826	0.397527	AT1G75350
Prunus	0.141558	1.021271	0.057339	0.566375	0.101239	AT1G78630
Prunus	0.192617	0.617187	0.096735	0.355554	0.272068	AT1G79850
Prunus	0.142744	0.489126	0.088688	0.227704	0.389486	AT2G24090
Prunus	0.169862	1.154692	0.102818	0.331868	0.309816	AT2G33450
Prunus	0.119887	1.188617	0.05992	0.671901	0.08918	AT2G33800
Prunus	0.125786	1.03121	0.034344	0.385383	0.089116	AT2G38140
Prunus	0.185036	15.768252	0.065842	0.825572	0.079753	AT2G43030
Prunus	0.01364	1.024825	0.009049	0.617503	0.014654	AT3G13120
Prunus	0.126374	0.900989	0.078247	0.081752	0.957118	AT3G15190
Prunus	0.182019	1.880544	0.096072	0.975747	0.09846	AT3G25920
Prunus	0.384032	71.779062	0.139709	0.79579	0.175561	AT3G27160
Prunus	0.114227	1.112775	0.026289	0.703668	0.03736	AT3G27830
Prunus	0.225676	0.943824	0.113203	0.314087	0.360419	AT3G44890
Prunus	0.024524	0.538655	0.016419	0.345749	0.047489	AT3G54210
Prunus	0.059628	0.56514	0.028777	0.334994	0.085903	AT3G63490
Prunus	0.085025	0.992734	0.041122	0.296123	0.138869	AT4G01310
Prunus	0.071946	0.516996	0.057743	0.188147	0.306903	AT4G17560
Prunus	0.170763	1.117749	0.081563	0.601503	0.135599	AT5G13510
Prunus	0.095629	1.455385	0.048038	0.53938	0.089062	AT5G14320
Prunus	0.308987	2.69826	0.13733	0.707762	0.194034	AT5G17870
Prunus	0.016472	0.4719	0.013146	0.243181	0.05406	AT5G30510
Prunus	0.15867	0.833619	0.056025	0.452875	0.123709	AT5G40950
Prunus	0.111024	0.446339	0.053107	0.346324	0.153345	AT5G54600
Prunus	0.147185	0.526288	0.095272	0.387784	0.245684	AT5G65220
Solanum	0.081034	1.744376	0.027661	0.909803	0.030403	AT1G05190
Solanum	0.206736	2.240052	0.131045	1.539853	0.085102	AT1G07320
Solanum	0.129303	1.862883	0.039413	1.050462	0.03752	AT1G18080
Solanum	0.240149	1.152223	0.112122	0.681363	0.164555	AT1G29070
Solanum	0.034745	1.085696	0.015467	0.652065	0.02372	AT1G32990
Solanum	0.136959	0.78143	0.058015	0.375688	0.154424	AT1G35680
Solanum	0.167248	1.121394	0.082743	0.799678	0.10347	AT1G48350
Solanum	0.128715	1.90787	0.103935	0.670815	0.154938	AT1G64510
Solanum	0.256739	1.67089	0.214872	1.297229	0.16564	AT1G68590
Solanum	0.159249	1.326779	0.076336	0.694875	0.109856	AT1G74970
Solanum	0.134188	3.737901	0.079588	0.36302	0.219238	AT1G75350
Solanum	0.128594	1.533737	0.066959	0.763333	0.087719	AT1G78630
Solanum	0.177045	0.85441	0.095808	0.613773	0.156097	AT1G79850
Solanum	0.3342	1.417854	0.163313	0.960073	0.170105	AT2G24090
Solanum	0.161002	2.083564	0.065737	0.974018	0.06749	AT2G33450
Solanum	0.176455	1.313318	0.057001	0.487405	0.116947	AT2G33800
Solanum	0.164269	1.744419	0.085824	0.846684	0.101365	AT2G38140
Solanum	0.210988	65.259342	0.084318	1.132382	0.074461	AT2G43030
Solanum	0.018731	1.276615	0.018651	0.475971	0.039184	AT3G13120
Solanum	0.152372	2.070857	0.063895	1.144544	0.055826	AT3G15190
Solanum	0.185778	1.825007	0.092171	0.840231	0.109697	AT3G25920
Solanum	0.327666	71.499531	0.153137	1.187162	0.128994	AT3G27160
Solanum	0.108966	2.584656	0.01294	0.935614	0.013831	AT3G27830
Solanum	0.200117	2.576733	0.117835	0.479361	0.245816	AT3G44890
Solanum	0.036223	1.793587	0.028266	0.766258	0.036889	AT3G54210
Solanum	0.052598	0.943867	0.024695	0.617687	0.03998	AT3G63490
Solanum	0.06538	1.459829	0.017221	0.691315	0.024911	AT4G01310
Solanum	0.061056	1.071812	0.047401	0.491795	0.096383	AT4G17560
Solanum	0.13096	1.736865	0.056413	0.692887	0.081418	AT5G13510
Solanum	0.068265	1.942289	0.020633	0.847059	0.024358	AT5G14320
Solanum	0.370826	4.879744	0.255572	2.505628	0.101999	AT5G17870
Solanum	0.016462	0.695811	0.003285	0.351453	0.009348	AT5G30510
Solanum	0.118566	0.896288	0.05542	0.496457	0.111631	AT5G40950
Solanum	0.102487	1.106405	0.053791	0.817578	0.065794	AT5G54600
Solanum	0.12019	1.079606	0.066586	0.822984	0.080909	AT5G65220
Vitis	0.05417	0.762304	0.038367	0.29804	0.12873	AT1G05190
Vitis	0.091411	0.797014	0.083991	0.796996	0.105385	AT1G07320
Vitis	0.080181	1.299411	0.027148	0.783115	0.034667	AT1G18080
Vitis	0.089591	0.399144	0.073296	0.232448	0.31532	AT1G29070
Vitis	0.047162	0.256329	0.026169	0.229587	0.113981	AT1G32990
Vitis	0.102331	0.654068	0.097111	0.38713	0.250847	AT1G35680
Vitis	0.076368	0.536273	0.054319	0.437668	0.124111	AT1G48350
Vitis	0.078266	1.430137	0.061411	0.398851	0.153971	AT1G64510
Vitis	0.172863	0.809924	0.137688	0.533398	0.258133	AT1G68590
Vitis	0.040246	0.733664	0.018654	0.45728	0.040794	AT1G74970
Vitis	0.034499	1.638104	0.014363	1.331306	0.010789	AT1G75350
Vitis	0.105865	0.731464	0.05996	0.428935	0.139787	AT1G78630
Vitis	0.115508	0.446787	0.069075	0.446741	0.15462	AT1G79850
Vitis	0.107194	0.430874	0.09085	0.430853	0.210861	AT2G24090
Vitis	0.084206	1.011564	0.063029	0.284897	0.221234	AT2G33450
Vitis	0.099675	0.782726	0.067438	0.471269	0.143099	AT2G33800
Vitis	0.092687	0.84729	0.063019	0.359251	0.175418	AT2G38140
Vitis	0.127128	15.690141	0.064171	1.910387	0.033591	AT2G43030
Vitis	0.013842	0.561646	0.013817	0.311014	0.044424	AT3G13120
Vitis	0.134114	0.918377	0.090924	0.362436	0.250869	AT3G15190
Vitis	0.127785	1.144465	0.080823	0.321972	0.251024	AT3G25920
Vitis	0.235652	70.12552	0.063374	0.154971	0.408943	AT3G27160
Vitis	0.043814	0.73565	0.023565	0.735594	0.032035	AT3G27830
Vitis	0.121668	0.582461	0.059574	0.204529	0.291275	AT3G44890
Vitis	0.008034	0.899564	0.003968	0.760728	0.005217	AT3G54210
Vitis	0.028981	0.273675	0.011618	0.242972	0.047818	AT3G63490
Vitis	0.065149	0.970485	0.049828	0.409701	0.121621	AT4G01310
Vitis	0.022209	0.420893	0.016657	0.327379	0.050881	AT4G17560
Vitis	0.09273	1.55525	0.055835	1.298767	0.042991	AT5G13510
Vitis	0.039355	1.456548	0.022098	0.741254	0.029811	AT5G14320
Vitis	0.255755	2.401746	0.225885	1.593755	0.141731	AT5G17870
Vitis	0.013096	0.44072	0.009777	0.272925	0.035821	AT5G30510
Vitis	0.067917	0.443891	0.033874	0.443852	0.076319	AT5G40950
Vitis	0.052063	0.463355	0.036002	0.463334	0.077703	AT5G54600
Vitis	0.063065	0.831198	0.059883	0.810253	0.073907	AT5G65220

## Sheet: TableS9
Table S9. Nuclear genes encoding organellar ribosome subunits used to search for homologs in the analyzed transcriptomes.
Organellar Ribosome a	Subunit	Genome encoded	Arabidopsis thaliana gene ID b	Protein name
Mitochondrial	Small	Mitochondrial	ATMG01270	rps7
Mitochondrial	Small	Mitochondrial	ATMG00980	bS12m
Mitochondrial	Large	Mitochondrial	ATMG00560	uL2Mz
Mitochondrial	Small	Mitochondrial	ATMG00290	uS4M
Mitochondrial	Large	Mitochondrial	ATMG00210	uL5M
Mitochondrial	Small	Mitochondrial	ATMG00090	uS3M
Mitochondrial	Large	Mitochondrial	ATMG00080	uL16M
Mitochondrial	Large	Nuclear	AT5G66860	bL25my
Mitochondrial	Large	Nuclear	AT5G64670	uL15m
Mitochondrial	Large	Nuclear	AT5G64650	bL17my
Mitochondrial	Small	Nuclear	AT5G62270	mS75
Mitochondrial	Small	Nuclear	AT5G58990	unknown
Mitochondrial	Small	Nuclear	AT5G56940	bS16m
Mitochondrial	Large	Nuclear	AT5G55140	uL30m
Mitochondrial	Large	Nuclear	AT5G55125	bL31my
Mitochondrial	Large	Nuclear	AT5G53070	bL9m
Mitochondrial	Small	Nuclear	AT5G52370	mS34
Mitochondrial	Small	Nuclear	AT5G47320	uS19m
Mitochondrial	Large	Nuclear	AT5G46160	uL14m
Mitochondrial	Small	Nuclear	AT5G44710	mS33
Mitochondrial	Large	Nuclear	AT5G40080	mL41y
Mitochondrial	Large	Nuclear	AT5G39800	mL41z
Mitochondrial	Small	Nuclear	AT5G39600	mL53
Mitochondrial	Large	Nuclear	AT5G27820	uL18m
Mitochondrial	Large	Nuclear	AT5G23535	uL24m
Mitochondrial	Large	Nuclear	AT5G20180	bL36m
Mitochondrial	Large	Nuclear	AT5G18790	bL33m
Mitochondrial	Large	Nuclear	AT5G15220	RL27
Mitochondrial	Large	Nuclear	AT5G11750	RL19
Mitochondrial	Large	Nuclear	AT5G09770	bL17mz
Mitochondrial	Large	Nuclear	AT4G39880	uL23m
Mitochondrial	Large	Nuclear	AT4G37660	bL12mx
Mitochondrial	Large	Nuclear	AT4G36420	RL12
Mitochondrial	Large	Nuclear	AT4G35490	uL11m
Mitochondrial	Large	Nuclear	AT4G31460	bL28m
Mitochondrial	Large	Nuclear	AT4G30930	bL21m
Mitochondrial	Small	Nuclear	AT4G29430	uS8my
Mitochondrial	Large	Nuclear	AT4G28360	uL22my
Mitochondrial	Large	Nuclear	AT4G23620	bL25mz
Mitochondrial	Small	Nuclear	AT4G21460	mS35y
Mitochondrial	Large	Nuclear	AT4G11630	RL19
Mitochondrial	Large	Nuclear	AT3G59650	mL43
Mitochondrial	Small	Nuclear	AT3G49080	uS9m
Mitochondrial	Small	Nuclear	AT3G26360	bS21m
Mitochondrial	Small	Nuclear	AT3G22300	uS10m
Mitochondrial	Small	Nuclear	AT3G18880	Nucleic acid-binding
Mitochondrial	Small	Nuclear	AT3G18760	bS6mz
Mitochondrial	Small	Nuclear	AT3G18240	mS35z
Mitochondrial	Large	Nuclear	AT3G17465	uL3m
Mitochondrial	Large	Nuclear	AT3G13882	RL34
Mitochondrial	Large	Nuclear	AT3G12370	uL10m
Mitochondrial	Large	Nuclear	AT3G06040	bL12my
Mitochondrial	Small	Nuclear	AT3G03600	uS2m
Mitochondrial	Large	Nuclear	AT3G01790	uL13m
Mitochondrial	Large	Nuclear	AT3G01740	mL54
Mitochondrial	Large	Nuclear	AT2G44065	uL2my
Mitochondrial	Large	Nuclear	AT2G42710	uL1m
Mitochondrial	Small	Nuclear	AT2G34520	uS14m
Mitochondrial	Small	Nuclear	AT2G21290	bTHXm
Mitochondrial	Large	Nuclear	AT2G20060	uL4m
Mitochondrial	Small	Nuclear	AT2G19720	uS8mz
Mitochondrial	Large	Nuclear	AT2G18400	uL6m
Mitochondrial	Large	Nuclear	AT2G16930	bL27m
Mitochondrial	Small	Nuclear	AT1G80620	uS15my
Mitochondrial	Small	Nuclear	AT1G77750	uS13m
Mitochondrial	Large	Nuclear	AT1G70190	bL12mz
Mitochondrial	Small	Nuclear	AT1G64880	uS5m
Mitochondrial	Large	Nuclear	AT1G52370	uL22mz
Mitochondrial	Small	Nuclear	AT1G49400	uS17m
Mitochondrial	Small	Nuclear	AT1G31817	uS11m
Mitochondrial	Large	Nuclear	AT1G27435	bL31mz
Mitochondrial	Small	Nuclear	AT1G26750	mS23
Mitochondrial	Large	Nuclear	AT1G24240	bL19m
Mitochondrial	Large	Nuclear	AT1G17560	RL14p/L23e
Mitochondrial	Small	Nuclear	AT1G16870	mS29
Mitochondrial	Large	Nuclear	AT1G16740	bL20m
Mitochondrial	Small	Nuclear	AT1G15810	uS15mz
Mitochondrial	Large	Nuclear	AT1G14620	mL46
Mitochondrial	Large	Nuclear	AT1G08845	RL18p/L5e
Mitochondrial	Large	Nuclear	AT1G07830	uL29m
Mitochondrial	Small	Nuclear	AT1G07210	bS18m
Plastid	Small	Plastid	ATCG00050	bS16C
Plastid	Small	Plastid	ATCG00160	uS2C
Plastid	Small	Plastid	ATCG00330	uS14C
Plastid	Small	Plastid	ATCG00380	uS4C
Plastid	Small	Plastid	ATCG00650	bS18C
Plastid	Small	Plastid	ATCG00750	uS11C
Plastid	Small	Plastid	ATCG00770	uS8C
Plastid	Small	Plastid	ATCG00800	uS3C
Plastid	Small	Plastid	ATCG00820	uS19C
Plastid	Small	Plastid	ATCG00905	rps12
Plastid	Small	Plastid	ATCG01120	uS15C
Plastid	Small	Plastid	ATCG01240	uS7Cy
Plastid	Large	Plastid	ATCG00640	bL33C
Plastid	Large	Plastid	ATCG00660	bL20C
Plastid	Large	Plastid	ATCG00760	bL36C
Plastid	Large	Plastid	ATCG00780	uL14C
Plastid	Large	Plastid	ATCG00790	uL16C
Plastid	Large	Plastid	ATCG00810	uL22C
Plastid	Large	Plastid	ATCG01020	bL32C
Plastid	Large	Plastid	ATCG01300	uL23Cy
Plastid	Large	Plastid	ATCG01310	uL2Cy
Plastid	Small	Nuclear	AT5G30510	bS1c
Plastid	Small	Nuclear	AT3G15190	bS20c
Plastid	Small	Nuclear	AT3G27160	bS21c
Plastid	Small	Nuclear	AT1G64510	bS6c
Plastid	Small	Nuclear	AT1G68590	cS23z
Plastid	Small	Nuclear	AT3G13120	uS10c
Plastid	Small	Nuclear	AT5G14320	uS13c
Plastid	Small	Nuclear	AT1G79850	uS17c
Plastid	Small	Nuclear	AT2G33800	uS5c
Plastid	Small	Nuclear	AT1G74970	uS9c
Plastid	Large	Nuclear	AT3G27830	bL12cz
Plastid	Large	Nuclear	AT3G54210	bL17c
Plastid	Large	Nuclear	AT4G17560	bL19cz
Plastid	Large	Nuclear	AT1G35680	bL21c
Plastid	Large	Nuclear	AT5G40950	bL27c
Plastid	Large	Nuclear	AT2G33450	bL28c
Plastid	Large	Nuclear	AT1G75350	bL31c
Plastid	Large	Nuclear	AT1G29070	bL34c
Plastid	Large	Nuclear	AT2G24090	bL35c
Plastid	Large	Nuclear	AT3G44890	bL9c
Plastid	Large	Nuclear	AT5G17870	cL38
Plastid	Large	Nuclear	AT5G13510	uL10c
Plastid	Large	Nuclear	AT1G32990	uL11c
Plastid	Large	Nuclear	AT1G78630	uL13c
Plastid	Large	Nuclear	AT3G25920	uL15c
Plastid	Large	Nuclear	AT1G48350	uL18c
Plastid	Large	Nuclear	AT3G63490	uL1c
Plastid	Large	Nuclear	AT5G54600	uL24c
Plastid	Large	Nuclear	AT5G65220	uL29c
Plastid	Large	Nuclear	AT2G43030	uL3c
Plastid	Large	Nuclear	AT1G07320	uL4c
Plastid	Large	Nuclear	AT4G01310	uL5c
Plastid	Large	Nuclear	AT1G05190	uL6c
(a) Nuclear genes involved in mitochondrial ribosomes were obtained from Waltz et al. (2019), and those related to plastid ribosomes from Scarpin et al. (2022).
(b) Genes used for the evolutionary analyses of organellar ribosomes are highlighted in bold.

## Sheet: TableS10
Table S10. Transcriptomes and genomes used for evolutionary analyses of organellar ribosome protein-encoding genes.
Organism	Reference
Solanum tuberosum	Dicots PLAZA 5.0
Coffea canephora	Dicots PLAZA 5.0
Beta vulgaris	Dicots PLAZA 5.0
Citrus clementina	Dicots PLAZA 5.0
Prunus persica	Dicots PLAZA 5.0
Cucumis melo	Dicots PLAZA 5.0
Glycine max	Dicots PLAZA 5.0
Populus trichocarpa	Dicots PLAZA 5.0
Vitis vinifera	Dicots PLAZA 5.0
Nelumbo nucifera	Dicots PLAZA 5.0
Zea mays	Dicots PLAZA 5.0
Arabidopsis thaliana	TAIR10
Lophophytum mirabile Calilegua3	SRR10883507
Lophophytum pyramidale SanIgnacio2	SRR31014705
Ombrophytum subterraneum Rodeo1	SRR31014706
Balanophora fungosa	Schelkunov et al. 2021
Daenikera sp.	Schelkunov et al. 2021
Dendropemon caribaeus	Schelkunov et al. 2021
Malania oleifera	Schelkunov et al. 2021
Anadenanthera colubrina	Ceriotti et al. unpublished
