# Supplementary material for: Reshaping organellar translation and tRNA metabolism: the consequences of photosynthesis loss and massive horizontal gene transfer
Source: Mol Biol Evol. 2026 Mar 23;43(4):msag077. doi: 10.1093/molbev/msag077 (PMC13128298; doi:10.1093/molbev/msag077)
Supplement: msag077_Supplementary_Data [file msag077_supplementary_data.zip › Dataset1/Dataset1/OG0003927-AT1G58290-GluTR_ali.fasta]

>WP_218355865_Escherichia_coli
-----------------------------------------------------------------------------------------------------------------------------------------------------------------------------------------------------MTLLALGINHKTAP-VSLRERVSFSPDKLDQALDSLLAQPMVQGGVVLSTCNRTELYLSVEEQDNLQEALIRWLC-DYHNLNEEDLRKSLYWHQDNDAVSHLMRVASGLDSLVLGEPQILGQVK---KAFADSQKGHMKASELERMFQKSFSVAKRVRTETDIGASAVSVSFAACTLARQIFESLS---TVTVLLVGAGETIELVARHLREHKVQKMIIANRTRERAQILADEV--G-AEVI--ALSDIDERLREADIIISSTASPLPIIGKGMVERA------LKSRRNQPMLLVDIAVPRDVEPEVGKLANAYLYSVDDLQSIISHNLAQRKAAAVEAETIVAQETSEFMAWLRAQSASETIREYRSQAEQVRDELTAKALAALEQG---GDAQAIMQDLAWKLTNRLIHAPTKSLQQAARDGD------NERLNI-------LRDSLGLE----------------------------------------------------------------------------------------------------------------------------------------------------------------------------------------
>AT1G58290.1
MAVS------SA------FVGC-------------PKLETLLNHHNLSPSS--------SSSS------SVSQTPLG-LN--GVRVLPKNN-------------RTR--------RGLIQ-----------------KARCELSA-------SSDS---------------ASNAASISALEQLKNS-AADRYTKERSSIVVIGLSIHTAP-VEMREKLAIPEAEWPRAIAELCGLNHIEEAAVLSTCNRMEIYVLALSQHRGVKEVTEWMS-KTSGIPVSEICQHRFLLYNKDATQHIFEVSAGLDSLVLGEGQILAQVK---QVVKVGQGVNGFGRNISGLFKHAITVGKRVRTETNIASGAVSVSSAAVELALMKLPQSSNV-SARMCVIGAGKMGKLVIKHLMAKGCTKVVVVNRSEERVSAIREEM-PG-IEIIYRPLDEMLACASEADVVFTSTASETPLFLKEHVENL---P-QASPEVGGLRHFVDISVPRNVGSCVGEVETARVYNVDDLKEVVAANKEDRMRKAMEAQTIITEESTQFEAWRDSLETVPTIKKLRAYAERIRVAELEKCMSKMGDD-INKKTTRAVDDLSRGIVNRFLHGPMQHLRCDGSDSR-TLSETLENMHA-------LNRMYGLEK-DI--LEEKLKAMA-EQ------QQK-------------------------------------------------------------------------------------------------------------------------------------------------------------
>AT1G09940.1
MAVS------SA------FVVT-------------PKLEKLLANHHNPTYS--------SSPA------P--------LDVIGIRALPMNN-------------RNK--------RGLIQ-----------------RARCEISP--------SN------------------KAASISALEQLKTS-AIDRYTKERSSIVVIGLSIHTAP-VEMREKLAIPEAEWPRAIAELCGLNHIEEAAVLSTCNRMEIYVLALSQHRGVKEVTEWMS-KTSGIPVSEICQHRFLLYNKDVTQHIFEVSAGLDSLVLGEGQILAQVK---QVVKVGQGVNGFGRNISGLFKHAITVGKRVRTETNIAAGAVSVSSAAVELALMKLPESSHASSARMLVVGAGKMGKLVIKHLVAKGCTKMVVVNRSEEKVAAVRNEMPPG-VEIIYKPLDEMLSCAAEADVVFTSTASETPLFLKEQVETL---P-PVRDA----RLFVDISVPRNVGSCVAEIDGTRVFNVDDLKEVVAANKEDRVRKAMDAQAIITDESKHFEAWRDSLETVPTIKKLRGYTERIIAAEIEKSLPKMGID-MNKKMRKTVDDLIRGIVNKLLHGPMQHLRCDGNDSR-TLSETLDNMQA-------LNRMYGLDA-EI--LEEKIRAKV-EK------K---------------------------------------------------------------------------------------------------------------------------------------------------------------
>AT2G31250.1
MAVSN-----ASVV----LSPNL-------------ETSSSWYHHNPSSSL------------------------------DLIRIHTLPMN-----------KMTR--------RGLIQ-----------------RVRCETSP-----------------------------SSDSSPLDKLKNSPAIDRYTRERSSIVVIGLSFHTSP-LEMRERLAIPEAEWPLAITQLCALNHIEEAAVLSTCNRIEIYVSALSRYRGVKEVTEWMS-KRSGIPVSDICQHRFLLYNKDATQHLFQVSAGLESLVIGENQIQSQVRKAEQVVKQ----EGFGRIISTLFEKANKAGKRVRAQTNIASGAVSVSSAAVELALTKLPGSVS--SAMMLVIGAGEMGKRIIEHLVAKGCTKMVVMNRSEDKVAAIRKEM-QSGVEIIYKPLDEILACAAEANVIFTSTSSETPLFLKEHVEIL---P-PCPADYA--RLFVDISVPRNVGSCVAELDSARVYNVDDLKEVVAANKEDRARKSMEALPIIREETIEFEGWRDSLQTFPTIRKLRSKTERIRAECVEKLISKHGNG-MDKKTREAVEKQTRIIVNNILDYPMKHLRYDGTGSS-KLRETLENMQA-------VNRIYELDG-EL--LEEKIREKK---------DKK-------------------------------------------------------------------------------------------------------------------------------------------------------------
>Bfungosa
MAYA------VG------FSS---------------DFRSVIVRRCFDSVS--------SYSP-------------------SMSVYMSSD------------------------FLMRRYRRRYGL----------NLRYEVTPH-------SSSLGE----------KIGSSSFDTSSTEKRKIS-AFDRYTKGRSTIVVIGVSFHNAP-LEVRERLAIQDGQCPQLISELCALNHVEEAAILSTCNRTEVYIAALAKAPAIKEVTDWMSQQMSGVPASTISEFRFLLEKNEATRHLFQVASGLDSLVLGEAQILGQVK---QVVRSGESVPGFGRTISSLFKRAIHAGKRVRAETSIGSGAISVSSAAVELALTKLQVPAD--RARVLVVGAGKMGRLVVKHLVGKGCTRLTVVNRTREKVDRLRSEL-GHTISLDYTPPEEMMVRVGEAEVVFVCTNSEKYILEKGDVAEV-------RRTRGGAHLFVDISVPRNVDPSVAGLEGCTVYNVDDLEEVAAGNREERGRRAAEASVIITEEVREFEAWVDTLATVPTKKKLKEYAERVRCMLLEKCIAEMGDG-VSERQRRAVTEMSVGLANKLMQGPMHRLRCSGGDTAAGREEIFEDMDS-------LNRIFKLGVEEE--LERIVKEKT-EKV-----IRG-------------------------------------------------------------------------------------------------------------------------------------------------------------
>Lmirabile
META--IRL-ST------SSAG-------------HAFESLRVRCEASLST---------------------------------RVSPSPV-------------RLSC------PRMTVGKRRGTKG-------VSLRPRCEVV---------SEGLAQDTSLDS--------KVSTVSAFEQLKIS-AAERYTKEKSSIVAIGISFHTAP-IELREKVAIPEALLPQVIEDLCALNHIEEAAVLSTCNRMEIYVVALSQQRGVKDVTEWMS-KISGVPALEICQHRFLLYNEEATKHLFEVSAGLDSLVLGEGQILSQVK---HVVKAAQGVPGFGRKISGLFKHAITVGKRVRTETSISTGAVSVSSAAVELAMMKLSLSSFS-GVEVLLVGAGKMGKLVIKHLVAKGCRRIVTVNRSEEKVTAIREEL-ND-VEIIYKPLSELLISAAEADIIFTSTASETPLFLKENVESL---P-----ASPGTRLFIDIAVPRNVGSCVSEVENVRVFNVDDLKEVVSSNKEDRLREVLAAENIIMEECKEFEAWKNSLQTIPTIKKLRAYAEKIRAEELEKCVSKMGVD-LPKKYRDAVHGLSMGIVNKLLHGPMQHLRCSGRESR-SLDEILENMHV-------LNRMFGLET-EMFELEQKIRAKV-EK------IQR-------------------------------------------------------------------------------------------------------------------------------------------------------------
>Lpyramidale
META--IRL-ST------FSAS-------------PAFESLRVRCGASLSA---------------------------------RVSPSPV-------------RLSC------PPVMVGKRLGSTAVL--------RTRCEVV---------SEGLARDNSLDS--------KVSTFSAFEQLKIS-AAERYTKEKSSIVAIGISFHTAP-IELREKLAIPEALLPQVIEDLCALNHIEEAAVLSTCNRMEIYVVALSQQRGVKDVTEWMS-KISGVPALEICQHRFLLYNEEATKHLFEVSAGLDSLVLGEGQILAQVK---HVVKAAQGVPGFGRKISGLFKHAITVGKRVRTETSIATGAVSVSSAAVELAMMKLSLSSFS-GVEVLLVGAGKMGKLVIKHLVAKGCRRIMTVNRSEEKVTAIREEL-KD-VEIIYKPMSELFTSAAEADIIFTSTASETPLFLKEKVESL---P-----APTGTRLFVDIAVPRNVGSCVSEVENVRVFNVDDLKEVVSSNREDRLREVLAAENIIMEECKEFEAWKNSLQTIPTIKKLRAYAEKIRAEELEKCMSKMGED-LSKKYKDAIHGLSMGIVNKLLHGPMQHLRCSGRESR-SLDEILENMHV-------LNRMFGLET-EMFELEQKIRAKV-EK------IQR-------------------------------------------------------------------------------------------------------------------------------------------------------------
>Ombrophytum
MVTP--IPLSTS------CPGS--------------LYESNRARCEASVSA----------------------------------VA-SPS-------------RTQFPCQRLELRKLTA-SRGIYF----------APRCEVV---------SRSLARDNSLDS--------RASPVSAIEQLKIS-AADRYTREKSSIVAIGISFHSAP-IELREKLAIPEALLPQVIEDLCALNHIEEATVLSTCNRMEIYVVALSQQRGVKDVTEWMS-KISGVPASEICQHRFLLYNEEAAKHLFEVSAGLDSLVLGEGQILAQVK---HVVKAAQGVPGFGRKISGLFKHAITVGKRVRTETSIATGAVSVSSAAVELAMVKLSLTSFS-GVEVLLVGAGKMGRLVIKHLVAKGCRKIVVVNRSEDKVTTIREEL-DH-VEIIYRPLTEMLPSAAEADIIFTSTASETPLFLNENIAPL---P-------CKERLFVDISVPRNVGPCVSRVGNARLFNVDDLKEVVSSNREDRVREILAAESIIMEECKEFEAWKNSLQTVPTIKKLRAYAERIRVEELEKFMSKIGDD-LPKKYKDAICSLTLGIVNKLLHGPMQHLRCDGRESR-SLDEILENMHV-------LNRMFGLET-EMFELEKKIRAKV-EK------IQK-------------------------------------------------------------------------------------------------------------------------------------------------------------
>Rhopalocnemis
MGTVNA---PSS------SSFC-------------DALNSAQLRDDTALP-----------------------------------IASSPS-------------RVTL------PRPSWR-SRR-HV-------ISLSPRCSVV---------SDGLTHDSSLDP-----ITSGTSSISSIDQLKIS-GADRYTREKSSIIAVGISFRTAP-IELREKLAIPGALLPEVIEDLCSLNHVEEAAVLSTCHRLEIYVVALSQQRGVKEVTEWMS-KISGVPVSEICEHRFVLSNEEVTEHLFLVSAGLDSLVLGEGQILAQVR---HVVKASQGVPGFGRKISGLFKHAITVGKRVRTETAISTGAVSVSSAAVELALMKLSSSSFD-GVQVLVVGTGKMGRLVIKHLAARGCWKIVAINRTEEKVTAIRNEL-KDAVEIIYRPLSEMHVCARDAQVVFVSTTSEAPLFLKEDVGSL---P----VPKSGERLFVDISVPRNVGSCVSELENVRVFNVDDLNEAVSVNVKDRMGEMLAAQEIVMEECREFEDWKDSLQTVPTIKKLRAYAERIRETEVERCMMKIGEE-LTKKHKDAVRSMAAAIVNKLLQGPMQHLRCSSHQRR-SLDDILQNMHI-------LNRMFGLET-EMLDLQQKIRAKA-EKKKEID-AHK-------------------------------------------------------------------------------------------------------------------------------------------------------------
>Amborella___AmTr_v1.0_scaffold00004.194
MAAA------VA------FATA-------------FPAKTKTTRTSSSSSN--------TRGS------NCNNCS-------RARAMAKPPSSPWMMMVPFFSPKTS--------KPLCS--------A--------PIRCQLIH--------DDHIIEQSSS------SSSSMASSLSALEQLKTS-AADRYTKERSSIVVIGLSVHTAP-VEMREKLAIPEAEWPRAIGELCGLNHIEEAAVLSTCNRMEIYVVALSWHRGIREVTEWMS-KTSGIPVLELRQHLFLLRDTDATQHLFQVSAGLDSLVLGEGQILAQVK---QVVKVGQGVVGFGRNISGLFKQAISAGKRVRTETNISAGAVSVSSAAVELALMKLPKSDSP-CAEMLVIGAGKMGKLVIKHLVAKGCNKIVVVNRSEERVSSIRDEL-KD-VEIIYKPLEDMLSCAANADVIFTSTSSETLLFVKENVKNL---P-PVSSEVGGLRLFIDISVPRNVGACVSELETASVYNVDDLKEVVEANKEDRHRKAMEAQAIITEELKQFEAWRDSLETVPTIKKLRAYAERIRLSELEKCMAKFGDD-LSKKERRAIDDLSRGIVNKLLHGPMQHLRCDGSDSR-TLSETLENMHA-------LERMFSLEL-ETSVLEQKIRAKV-EQ------TQK-------------------------------------------------------------------------------------------------------------------------------------------------------------
>Citrus___orange1.1g010322m|PACid_18120213
MKGV------QS------QLGQ------------------------------------------------------------QIRVACKPN-------------RNE--------RNLQQSRRGV-------------VRCEVAV----------------------------DPSSASALEQLKAS-APDRYTKERSSIVVIGLSVHTAP-VEMREKLAIPEAEWPRAIGELCNLNHIEEAAVLSTCNRMEIYVVALSQHRGVKEVTEWMS-KTSGIPVAELCEHRFLLYNKDATQHLFEVSAGLDSLVLGEGQILAQVK---QVVKVGQGVVGFGRNISGLFKHAISVGKRVRTETNIAAGAVSVSSAAVELALMKLPESSHA-TARMLVIGAGKMGKLVIKHLVAKGCTKMVVVNRSEERVAAICEEL-NG-VEIIYKPLSEMLSCAADADVVFTSTASEAPLFLKDHVQDL---P-PVEAAVGGLRLFIDISVPRNVGSCVADVETARVYNVDDLKEVVAANKEDRLRKAMEAQAIITEESKQFAAWRDSLETVPTIKKLRAYAERIRVAELDKCLSKMGDD-ISKKTRRAVDDLSRGIMNKLLHGPMQHLRCDGSDSR-TLDETLENMHA-------LNRMFGLET-DTSLFEQKVRAKI-EQ------NQK-------------------------------------------------------------------------------------------------------------------------------------------------------------
>Cucumis___Cucsa.160890.1|PACid_16965427
MAVS------TS------FSGA--------------KLEALLFKSASNSSS--------TRNL------SSSHLP----------GFCKSI-------------RTR--------RILFQ-RTGVSS-------FT-PFKCELAS--------SDVLVQNDEI-------DPPKSSNLSALEQLKTS-AVDRYTKERSSIVVIGLSIHTTP-VEMREKLAIPEAEWPRAIGELCGLNHIEEAAVLSTCNRMEIYVVALSQHRGVKEVTEWMS-KTSGIPVSEICQHRFLLYNNDATQHIFEVSAGLDSLVLGEGQILAQVK---QVVKVGQGVAGFGRNISGLFKHAITVGKRVRTETNIAAGAVSVSSAAVELALMKLPEPSHA-TARMLVIGAGKMGKLVIKHLVAKGCTKMVVVNRSEERVTAIREEM-KD-VEIIYKPLTEMLSCTAEADVIFTSTASESLLFTKEQVKDL---P-PVGHDVGGLRLFIDISVPRNVGACINNLEDVRVYNVDDLKEVVAANKEDRLRKAMEAQSIITEESKQFEAWRDSLETVPTIKKLRAYAERIRTAELEKCLSKMGDD-IPKKTRRAVDDLSRGIVNKLLHGPMQHLRCDGSDSR-TLSETLENMHA-------LNRMFSLET-EIAVLEQKIRAKV-EQ------NQK-------------------------------------------------------------------------------------------------------------------------------------------------------------
>Daucus___DCAR_009549
MAVP------SA------FAGP--------------KLENIFLGNASHNGV----------------------------------VFCKPR-------------KAVF-------------PRNST-----------SLRCEQQQLQTT---NDNVIVDNSTKTP--------SSSSLSALQQLKSS-AADRYTKERSSIVVIGLSIHTTP-VEMREKLAIPEAEWPRAISELCSLNHIEEAAVLSTCNRMEIYVVALSQHRGVKEVTEWMS-KTSGVPASDLCEHRFLLYNNDATQHIFEVSAGLDSLVLGEGQILAQVK---QVVKVGQGVVGFGRNISGLFKHAITVGKRVRSELNIASGAVSVSSAAVELALMKLPKTSHS-TARMLLIGAGKMGKLVIKHLAAKGCTKMVVVNRSEERVTAIREEL-HG-IEIIYKPLTDMLAAAAEADVIFTSTASETPLFLKEHVADL---P-PVGSDVGSVRLFVDISVPRNVGSCIKELETARVYNVDDLKEVVSANKEDRLRKAKEAQTIIAEESKQFAAWRDSLETVPTIKKLRAYAERIRLAELDKCLSRMGDD-VTKKTKKAADDLSRGIVNKLLHGPMQHLRCDGSDSR-TLTETLENMHA-------LNRMFSLEA-EISVLEQKVRAKV-EQ------NQKCAS---------------------------------------------------QGAVS-----TTLSL-----------------VVV----------NILVILKPCCLYWLPPCCQEDNIRGDDVLKQVNHIIFIANASSVPERQSLMVANIRLL
>Daucus___DCAR_020032
MAVS------TA------FAGP--------------KLDTVFLGNAVASSS--------SSAS------PFNHQID--------RVFCMPQ-------------KSRF-------------SRNCN-----------NLKCE--QLQTT---SNEKVIDDTSAIS--------PSSSLSALEQLKSS-AADRYTKERSSIVVIGLSIHTTP-VEMREKLAIPEAEWPRAIGELCSLNHIEEAAVLSTCNRMEIYVVALSQHRGVKEVTEWMS-KTSGVPASDLCEHRFLLYNNDATQHIFEVSAGLDSLVLGEGQILAQVK---QVVKVGQGVVGFGRNISGLFKHAITVGKRVRSELNIASGAVSVSSAAVELALMKLPKTSHT-TARMLVVGAGKMGKLVIKHLVAKGCTKMVVVNRSEERVTAISEEL-KG-IEIIYKPLTEMLASAAEADVIFTSTASETLLFRKEHVADL---P-PVGADVGSVRLFVDISVPRNVGSCIKELETARVYNVDDLKEVVAANKEDRHRKAMEAQSIIAEESKQFEAWRDSLETVPTIKKLRAYAERIRLAEVDKCMSRMGDE-VSKKTKKAADDLSRGIVNKMLHGPMQHLRCDGSDSR-TLSETLENMHA-------LNRMFSLET-EISVLEQKVRAKV-EQ-----QNQK-------------------------------------------------------------------------------------------------------------------------------------------------------------
>Daucus___DCAR_029184
MAIS------SG------LAATCNP---GLIIKNRFFLQRSNLSYNFASKT---------------------------------RFLDNPC-------------K-------------KSDEFGQRLS------FL-RPRCEAVS------------VDNGEVES--------KVNSLSALELLKSS-AADRYTKEKSSIFVIGLNIHTAP-LDIREKLSIPEAQWAQAIGELCALNHIEEAAVLSTCNRLEIYVVALSQHRGIKEVTEWMS-KISGVPVSELSDHRFMLYNKDAVRHLFEVSAGLDSLVLGEGQILSQVK---QVVKTGQGVPGFDRKISGLFKHAITAGKRVRSETNISTGSVSVSSAAVELALLKIPNSSYA-SARVLVVGAGKMGKLVIKHLVAKGCKKMVVVNRTPDRVAAICEEL-KN-VEIVYRPLSDLQSCAAEADVVFTSTATETPLFLREQVQKF---P-PVSSQIGGLRLFVDISVPRAVESCVSAVETASVYNVDDLKEVVEANKEDRLRKAMEAQVIITEEVKQFEAWKDSLETVPTIKKLRAYAERIRASEVDRCLSKMGDN-ITKKQKAAIYDLSLGIVNKLLHGPMQHLRCDGTDNR-NLSEILDNMHT-------LNRIFGLDT-DVSLLEEKIRAKI-EQ------SKK-------------------------------------------------------------------------------------------------------------------------------------------------------------
>Eucalyptus___Eucgr.F00461.1.p
MAVS------SG------FTGA--------------KLENWLLLCNGSPSP--------VPSQ------SPSRASLS-----WPSPIGFPR-------------R----------RFLSQ--RGVSVGVG----FNRVVRCEVAA--------SDTVSGSPDV----------DTSSISALEQLKTS-AADRYTKERSSIVVIGLSVHTTP-VEMREKLAIPEAEWPRAIGELCSLNHIEEAAVLSTCNRMEIYVVALSQHRGVKEVTEWMS-KTSGIPVSELCQHRFLLHNGDATQHLFEVSAGLDSLVLGEGQILAQVK---QVVKVGQGVVGFGRNISGLFKHAITVGKRVRTETNIASGAVSVSSAAVELALMKIPESCHG-TARMVVIGAGKMGKLVIKHLVAKGCTKMVIVNRSEEKVAAIREEM-KG-VDIIYMPLTEMLKCAGEADVIFTSTASETPLFLKEHVETL---P-PVSSEVGGLRLFVDISVPRNVGSCIADVSTARVYNVDDLKEVVAANKEDRLRKAMEAQAIISEESKQFEAWRDSLETVPTIKKLRAYAERIRVAELEKCLSKMGDD-LPKKTRRAVDDLSRGIVNKLLHGPMQHLRCDGTDGR-TLNETLENMHA-------LNRMFSLET-EISLLEQKIRAKV-EQ------IQK-------------------------------------------------------------------------------------------------------------------------------------------------------------
>Eucalyptus___Eucgr.F02174.1.p
MAAS------AG------FAGP--------------KLENLRLREFSPSPA--------ACSP------SRSFAPLKRVG------------------------RGR--------------RNGGGLGG--------GVRCEVTTA-KQ---DPQLMM---------------ELSGVSALEQLKAS-ALDRYTKERSSIVVIGLSVHTTP-VDMREKLAIPEAEWPRAIEELCRLNHIEEAAVLSTCNRTEIYVVALSQHRGVKEVTEWMS-KTSGIPVSELCQHRFLLYNNDAARHLFEVSAGLDSLVLGEGQILAQVK---QVVKVGQGVVGFGRSISGLFKHAISVGKRVRTETHIASGAISVSSAAVELALMKIPESSHA-TARMLVVGAGKMGKLVIKHLVAKGCTKMVVVNRSEERVAAIAEEL-RG-VEITYKPLTEMLSCAVEADVIFTSTASEAPLFLKEHVQNL---P-PVGQEVGGLRLFIDISVPRNVSPCAADVRGSKVYNVDDLKEVVAANKEDRLHKAMEAQTIVAEETKQFEAWRDSLETVPTIKKLRAYAERIRIAELEKCLSKLGDD-VPKKTKRAVDDLSRSIVNKLLHGPMQHLRCDGDDGR-TLSETLENMHA-------LNRIFSLDT-DITQMEQKIKAKI-EQ------SQK-------------------------------------------------------------------------------------------------------------------------------------------------------------
>F-Carietinum___Ca_04983
MAVS------TT------FSAA--------------KLESIFLKSSSSRAL--------SSTN------NHVS------------LLPKP----------------R--------TTFIQ--KGI-------------IRCDAQN--------SDAQ---------------SNATTLSALEQLKTS-AADRYTKERSSIVVIGLSVHTAP-VEMREKLAIPEAEWPRAIAELCSLNHIEEAAVLSTCNRMEIYVVALSQHRGVKEVMEWMS-KTSSIPVSELCEHRFLLYNKDATQHLFQVSAGLESLVLGEGQILAQVK---QVVKVGQGVNGFGRNISGLFKHAITVGKRVRAETNIAAGAVSVSSAAVELAYMKLPRASHD-NARMLVIGAGKMGKLVIKHLVAKGCTRMVVVNRTEERVAAIRDEL-RD-IEIIYKPLSEMHSCASEADVVFTSTASETPLFMKENVKDL---P-PASQDVGGRRLFIDISVPRNVGSCVSDIESARVYNVDDLKEVVAANKEDRLRKAMEAQAIIGEELKQFEAWRDSLETVPTIKKLRAYAERIRAAELEKCLGKMGDG-IPKKTRKAVDDLSRGIVNRLLHGPMQHLRCDGSDSR-TLTETLENMHA-------LNRMFSLET-EIAVLEQKIRAKV-EQ------NQK-------------------------------------------------------------------------------------------------------------------------------------------------------------
>F-Carietinum___Ca_05314
MAAL------AAS-----SSAA--------------TLPSSVKF-SSPS----------QFPN------STTFTPHR-L----------------------------------------------SL----------TPKCTLR---------SENTLPQN---A--------IVSKPSPLELLKTS-SADRYTKEKSSIIVIGLNIHTAP-VEMREKLAIPEAQWPQVIQELCALNHIEEAAVLSTCNRIEIYVVALSQHRGVREVTDWIS-KLSGVSVPEICKHQILLYNKDATRHLFEVAAGLDSLVLGEGQILSQVK---QVVKSGQGVPGFDRKISGLFKQAISVGKRVRTETNISSGSVSVSSAAVELALMKCSKSSFD-NDRVLVIGAGKMGKLVIKHLTAKGCRKMVVVNRTEEKVNAIRQEL-KD-IDIVFRPLSEMLECAAEADVIFTSTASESPLFSKENVQML---S-PVGQGVRR-RLFVDISIPRNVEPGVSELESALVYNVDDLREVVAANKEDRHQKAMEARGIIQEELNKFDAWIDSLETVPTIKKFRAYVERIRASELEKCLSKMRGD-VSKEHKEAMYALSMGIVNKLLHGPMQHLRCDGNDNN-SLSEVLENMRA-------LNRMYDLET-EISLMEEKIRVKM-ER------SQK-------------------------------------------------------------------------------------------------------------------------------------------------------------
>F-Carietinum___Ca_21675
MAVS------TS------FSGA--------------KLEALFFNCCSSTSS--------YVTT------THLSFFG----------------------------RNR--------MSFVQSQRGS-------------IRCEASSS-SS---SSDVLVDSSNK----------NSTTVSALQQLKTS-AADRYTKERSSIVVIGLSVHTTP-VEMREKLAIQEAEWPRAIGELCNLNHIEEAAVLSTCNRMEIYVVALSQHRGVKEVTEWMS-STSGIPVAELSQYLFLLYNKDATQHIFEVSAGLDSLVMGEGQILAQVK---QVVKSGQGVNGFGRNISGLFKHAITVGKRVRTETNIAAGAVSVSSAAVELALMKLPDASHG-NARMLVIGAGKMGKLVIKHLVSKGCKKMVVVNRTEERVASIREEI-SD-VEIIYKPLSEMITCVGEADVVFTSTASETPLILKHHVKDI---P-LASEETGRKRLFVDISVPRNVGSCVNDLESVKVYNVDDLKEVVAANKEDRLRKAMEAQAIIGEESRQFEAWRDSLETVPTIKKLRAYAERLRVAELEKCIGKMGDD-INKKTQKAVDDLSKGIVNKMLHGPMQHLRCDGSDSR-TLSETLENMHA-------LNRMFSLET-EVSVLEQKIRAKV-EQ------KPQ-------------------------------------------------------------------------------------------------------------------------------------------------------------
>F-Prosopis___Palba_XP_028777767.1
MAVS------TS------FSGA--------------KLEALLLKSSSPASR--------ASSA------TRFS------------EFGKPG-------------SIK--------KTLIQ--RGI-------------IRCDAAV--------PEVLIKADD---------PSNGTSVSALEQLKTS-AADRYTKERSSIVVIGLSVHSTP-VEMREKLAIPEAEWPQAIGELCGLNHIEEAAVLSTCNRMEIYVVALSQHRGVKEVTEWMS-KKSGVPVSELCQHRFLLYNKDATEHLFEVSAGLDSLVLGEGQILAQVK---QVVKVGQGINGFGRNISGLFKHAITVGKRVRTETNIAAGAVSVSSAAVELALMKLPEASHD-KARMLVIGAGKMGKLVIKHLVAKGCTKMVVVNRTEERVAAIREEM-KG-VEIVYQPLSEMLSCAGQADVVFTSTASESPLFLKDHVQDL---P-SASQDVGGLRLFVDISVPRNVGSCVSDVDSVRVYNVDDLKEVVAANKEDRLRKAMEAQAIIVEESKQFEAWRDSLETVPTIKKLRAYAERIRAAELEKCLSKMGDD-IPKKTRRAVDDLSRGIVNKLLHGPMQHLRCDGSDSR-TLSETLENMHA-------LNRMFSLET-EVSILEQKIRAKV-EQ------SQK-------------------------------------------------------------------------------------------------------------------------------------------------------------
>F-Prosopis___Palba_XP_028782069.1
MAAA------LG-------SAS--------------SLPRSLRTEASPAIVS------RRSPA------SAKLCSRS-LH-SKALVSVRP----------------------------------ASF----------NLRCEVV---------SENFVRKNEIDS--------MPSGPSALELLKSS-AADRYTKERSSIIVIGLNIHTAP-VEIREKLAIPEAQWPQVIRELCALNHIEEAAVLSTCNRMEIYVVALSQHRGVKEVTEWMS-KQSGVPLAELCEHRFLLYNKDATQHLFEVAAGLDSLVLGEGQILAQVK---QVVKLGQGVAGFDRKISGLFKQAISVGKRVRAETNISSGSVSVSSAAVELALMKLPESSFA-NSRVVVFGAGKMGKLVIKHLVAKGCNRMVVVNRTEDRVNAISQEL-QG-VDIMYRPLSETLACAAEGDVIFTCTASESPLFSKENVQML---P-PVDQGMGR-RLFVDISVPRNVEPGVSGLDTAQLYNVDDLQEVVAANKEDRLQKAAEAREIIFEELNKFEAWKDSLETVPTIKKFRAYVERIRASEMEKCLSKMGGD-ISKKQKEAIYDLSMSIVKKLLHGPMQHLRCDGNDDR-SLSEVLENMRA-------LNRMFDLET-EVSLLEEKIKVKM-ER------TKK-------------------------------------------------------------------------------------------------------------------------------------------------------------
>F-Prosopis___Palba_XP_028785166.1
-----------------------------------------------------------------------------------------------------------------------------------------------------------------------------MPSGPSALELLKSS-AADRYTKERSSIIVIGLNIHTAPLVEIREKLAIPEAQWPQVIRELCALNHI-EAAVLSTCNRMEIYVVALSQHRGVKEVTEWMS-KQSGVPLAELCEHRFLLYNKDATQHLFEVAAGLDSLVLGEGQILAQVK---QVVKLGQGVAGFDRKISGLFKQAISVGKRVRAETNISSGSVSVSSAAVELALMKLPESSFA-NSRVVVXGAGKMGKLVIKHLVAKGASKXIVVNRTEDRVNAISQEL-QG-VDIMYRPLSETLACAAEGDVIFTCTASESPLFSKENVQML---P-PVDQGMGR-RLFVDISVPRNVEP-XSGLDTAQLYNVDDLQEVVAANKEDRLQKAAEAREIIL-ELNKFEAWKDSLETVPTIKKFRAYVERIRASEMEKCLSKMGGD-ISKKQKEAIYDLSMSIVKKLLHGPMQHLRCDGNDDR-SLSEVLENMRA-------LNRMFDLET-EVSLLEEKIKVKM-ER------TKK-------------------------------------------------------------------------------------------------------------------------------------------------------------
>F-Pvulgaris___Phvul.002G216100.1.p
MAALP----GSS------SAAT-----------------------AIPTSS------------------------------ARFRRSLRPPP----SQLPFT--RAR---------------------------FSVKATCPLFSDNNNPRPQSD------------------VVSKPSPLEFHKTS-AADGYRKDTSCIVCIGLNIHTAP-VEMREKLAISEDRWPQVIKDLCDFNHIEEAAVLSTCNRMEIYFVALSQSRGVKEVTDWMS-KVSGISIPELREHQVLLYNADATRHLFEVAAGLDSLVLGEGQILAQVK---QVVKAGEGVPGFGRKIGGLFKQAISVGKRVRTETNISTGSVSVSSAAVELALMKLPDSSFA-DAEVLVVGPGKMGKLVIKHLAAKGCRRMVVVNRSEEKVKAIQREL-KD-VEIVFRPISEMMACAAEADVIFTSTASESPLFSVENVQKF---P---LASNGRKRLFVDISIPRNVEAGVSDLETALVYNVDDLKEVVAANKEDRLQKAAEAREIIIDELNKFEAWKDSLETTLTIKKFRAYVERIRASEMEKCLSKMGND-VSKEHKDAIYALSMSIVNKLLHGPMQHLRCDSNNHS-SLNEVLENMRA-------VNRMYDLET-DESLIEEKTKVKI-GR------AKK-------------------------------------------------------------------------------------------------------------------------------------------------------------
>F-Pvulgaris___Phvul.008G185100.1.p
MAVS------TS------FSGV--------------KLEALLLKCASSNAT--------TTH------------------------FSLLG-------------RNR--------KTLVQTHRGA-------------IRCEVSA--------SDVSVDPTK-----------KPSTISALEQLKTS-AADRYTKEKSSIMVIGLSVHTTP-VEMREKLAIPEAEWPRAIAELCSLNHIEEAAVLSTCNRMEIYVVALSKHRGVKEVTEWMS-KTSGIPVADLCQHQFLLYNKDATQHIFEVSAGLDSLVLGEGQILAQVK---QVVKVGQGVNGFGRNISGLFKHAITVGKRVRTETNIAAGAVSVSSAAVELALMKLPEASHA-NARMLIIGAGKMGKLVIKHLVAKGCTKMVVVNRSEERVTAIREEL-KD-VEIIYKPLSEMMTCIGEADVAFTSTASENPLFLKDDVKDL---P-PATDEVGGRRFFIDISVPRNVGSCVSDLESVRVFNVDDLKEVVAANKEDRLRKAMEAQAIISEESKQFEAWRDSLETVPTIKKLRAYAERIRIAELEKCLGKMGDD-INKKTQRAVDDLSRGIVNKMLHGPMQHLRCDGSDSR-TLNETLENMHA-------LNRMFNLET-EVSVLEQKIRAKV-EQ------KP--------------------------------------------------------------------------------------------------------------------------------------------------------------
>F-Pvulgaris___Phvul.009G146100.2.p
MALP------ST------FSAA--------------KFEPIFLKSSSSSSS--------QFPS------RTLH------------TAFLP--------------HNR--------RTFLR--RGV-------------VRCDAQP--------SDASVAP------------NNATSLSPLEQLKTS-AADRYTKERNSIIVIGLSVHTAP-VEMREKLAIPEAEWPRAIAELCSLNHIEEAAVLSTCNRMEIYVLAVSQHRGIKEVMEWMS-KTSSVPVSELSQHQFLLYNNDVTQHLFEVSAGLDSLVLGEGQILAQVK---QVVKVGQGVNGFGRNISGLFKHAITVGKRVRTETNIASGAVSVSSAAVELAFMKLPEASLD-NARMLVIGAGKMGKLVIKHLVAKGCKKMVVVNRTEERVAAIREEL-KD-IEIIYKPLSEMLTCAGEADVVFTSTASETPLFLKGHVKDL---P-PASQDVGGHRFFIDISVPRNVGSCVSDLECVRVYNVDDLKEVVAANKEDRLRKAMEAQTIIAEESKQFEAWRDSLETVPTIKKLRAYAERIRLAELERCLSKMGDD-IPKKTRRAVDDLSRGIVNKLLHGPMQHLRCDGNDNR-TLSETLENMHA-------LNRMFNLET-EISVLEQKIRAKALTS------NLD-------------------------------------------------------------------------------------------------------------------------------------------------------------
>Helianthus___HanXRQChr05g0136871
MVVS------CG------LSNSGIAH----------------------------------------------------------HIAYAPSHLPV--------------G----VRRLIS-VKGSVV----------NPRCEVALERN-----DDV-----------RSPLTVTSSSVSALEALKTS-AADRYTKERSSVMVIGISFHTAP-VDIREKLSIPEAQLPQAISELCALNHIEEAAVLSTCNRMEIYVVALSQHRGVKEVTEWMS-KVSGVPVSEISQHQFLLHNKDATKHLFEVSAGLDSLVLGEGQILSQVK---HVVKVAQGVPGFDRKISGLFKHAITVGKRVRTETKISSGSVSVSSAAVELAQMKLPESSYD-SVRVLVVGAGKMGKLVIKHLVAKGCTKMVVVNRTEDKVNAIRDEC-ND-VEIVYQPFSELLSCASESDVIFTCTASETPLFLKEQVETF---P-TLTSQ--SQRMFVDISVPRNVDSHVSDLETARVYNVDDLKEVVEANKEDRLRKAKEAQLIISEEVHEFEAWKDSLETVPTLKKLRAYAERIRASEFEKCVEKMG-D-LTKKQKVAIHGLSKGIVNKLLEGPMQHLRSDENEGR-TLDEILENMHT-------LNRIFGLDT-EISILEEKIRSKM-EK------AKNLP-----------------------------------------------------------------------------------------------------------------------------------------------------------
>Helianthus___HanXRQChr05g0150421
MASS--LLPDSS----------------------------MIINLHSNSTA--------SSSSIAPIG-------------SRIRVDFKPLT----------------------VRSLSSDRRSGCG----------HIRCQAQSD-------SDP-------------RSVSNSSSVSALQMLKTS-AAGRYTKEKSGIMVIGLSFHTAP-VEIREKLSIPEADLPQAISELCALNHIEEAAVLSTCNRMEIYVVSLSQHRGVKEVTEWMS-KVSGVSVSDIRHHQFLLYEKEATKHLFEVSAGLDSLVLGEGQILSQVK---HVVKVGQGVPGFDRKISGLFKHAITVGKRVRTETNISSGSVSVSSAAVELAQMKIPENSYA-SVRVLVVGAGKMGKLVIKHLVAKGCKNMVVVNRSEDRVSAIREEF-KD-VEIVYQPFSELMSCASNSDVVFTCTASETLLFTKDQVQTLSKAP--------TQRLFVDISVPRNVESCVSDVEATQVYNVDDLKEVVEANKKDRLRKAEEAQLIISDEVREFEAWKDSLETVPTIKKLRAYAERIRASEMEKCLAKMGSD-VSKKNQKAIHELSKGIVNKLLHGPMQHLRCDETEGR-FLNEIIENMHA-------LNRIFGLEM-EISILEEKIRSKM-ER------SQV-------------------------------------------------------------------------------------------------------------------------------------------------------------
>Helianthus___HanXRQChr10g0277651
MAA---------------FAGA--------------KLESIFHSNATAVAA--------SSPL-------------------STHFQIKPPHR-----------RTQ---------------RAANV-----------VRCDSSSSSSS---SSDVVVSS-------------NASSLSALQQLKTS-AADRYTKEKSSIIVIGLSIHTTP-VEIREKLAIPEAEWPRAIKELCALNHIEEAAVLCTCNRMEIYVVALSQHRGVKEVTEWMS-KTGGIPVSEISDHRFLLYNTDATRHIFQVSAGLESLVLGEGQILAQVK---QVAKVSQGVAGFGRNISGLFKHAIMVGKRVRTETRIAEGAVSVSSAAVELALMKLPQSAHS-TARCLLIGAGKMGKLVIKHLVSKGCTRIVVVNRSVEKVDALREEF-KD-IEIIYKPVGDMMTCAGEADVIFTSTSSETPLFLKENVVDL---P-PVGPDVGGKRLFIDISVPRNVGSCVNEVDNTRAYNVDDLKEVVAANREDRLRKAMEAEAIIAEELKVFEAWRDSLETVPTIRKLRAYAERIRSSDLEKCLQKMGDN-ANNNAKKAVEALSRGIVNKLLHGPLQHLRYDGTDDR-TLDETLENMHA-------LNRMFNLET-EVSLLEEKIRAKV-E-------QQK-------------------------------------------------------------------------------------------------------------------------------------------------------------
>Hydrangea___Hyque.09G085800.1.p
MAVS------SA------FSGA--------------KLETLLISNAAASSA--------SSRS------SPSQIG----------IFCKPI-------------RTR--------RNLIQ--RGWVS-------YNPAVRCEVA---------SDVLVQTSEKIN----SDAAASSSLSALEQLKTS-AADRYTKERSSIVVIGLSIHTTP-VEMREKLAIPEAEWPRAIGELCGLNHIEEAAVLSTCNRMEIYVVALSQHRGVKEVTEWMS-KTSGIPVSELCEHRFLLYNKDATQHIFEVSAGLDSLVLGEGQILAQVK---QVVKVGQGVVGFGRNISGLFKHAITVGKRVRTETNIAAGAVSVSSAAVELALMKLPQSSHS-TARMLVIGAGKMGKLVIKHLVAKGCTKMVVVNRSEERVEVIREEL-KG-VEIIYKPLTEMLASAAEADVVFTSTASETPLFLKEHVMDL---P-PVGPDVGGSRFFIDISVPRNVGSCVADVESARVYNVDDLKEVVAANKEDRLRKAMEAQEIISEESKQFEAWRDSLETVPTIKKLRAYAERIRVAELDKCLSKMGDD-ISKKTKRAVDDLSRGIVNKLLHGPMQHLRCDGSDSR-TLSETLENMHA-------LNRMFSLET-EISVLEQKIRAKV-EQ------NQNTCV---------------------------------------------------MGGIYLGQKFSTASP-----------------MTL----------EILEL----------------------------------------EARS---------
>Hydrangea___Hyque.17G113900.1.p
MAVA------SG------FATC--------------SLELKTVKMDPPRLL--------HCNA------SMSSSSMA-YFPTRTRILYKSS-------------KTG--------RSVSQ--RRIAL----------NTRCEVV---------SDASVRGDKVEL--------KTSSLSALELLKSS-AADRYTKEKSSIVVIGLNVHTAS-VEIREKLSIPEAQWPHVIGELCGLNHIEEAAVLSTCNRMEIYVVALSRHRGVKEVTEWMS-KTSGVPVSDLCQHRFLLYNEDVTRHLFEVSSGLNSLVLGEGQILAQVK---QVVKTGQGVPGFDRKISGLFKHAITVGKRVRTETNISTGSVSVSSAAVDLALMKLPESSYK-DAKVLVVGAGKMGKLVIKHLVAKGCSKMVVVNRTEDRVATIREEH-KN-VEIIYKPLSEMLACAAEADVVFTSTASEKHLFLKEQVQTL---P-PVNSQIGRKRLFIDISVPRNVESSISDLETASVYNVDDLNEVVAANKEDRLRKANEALGIIMEEVKQFESWKDSLETVPTIKKLRAYAERIRASELEKCLSKMGDD-LPKKTKGAVYDLSTGIVNKLLHGPIKHLRCDGGDGR-TLDEILENMHA-------LNRIFGLET-DISLLEEKIRAKI-EQ------TEK-------------------------------------------------------------------------------------------------------------------------------------------------------------
>Kalanchoe___Kalax.0067s0054.1.p
MAVSW----SSS------VAGP--------------KLETLLARSQSASSS--------AASS------AS-----------QMRILCSPN-------------RSR--------MAAVR-RRAGS------------ARCESSV--EM---AFEEVRERGDA----------RASSVSALELLKTS-AADRYTKERSSIVVIGLSIHTTP-VEMREKLAVPEAEWPRAIEELCNLNHIEEAAVLCTCNRMEIYVVALSQHRGVKEVTEWMS-KTSGIPVTELCQHRFLLYNNDATQHIFEVSAGLDSLVLGEGQILAQVK---QVVKVGQGVFGFGRNISGLFKHAITVGKRVRTETNIASGAVSVSSAAVELALMKLPESSNV-NARMLIVGAGKMGKLVIKHLVAKGCTKMVVVNRSEDRVAAIKEEL-KG-VEIIYQPLTEMVNCAAEADVVFTSTASDSLLFTKDNVRTL---P-PVSDTVGGVRLFLDISVPRNVGACVSEVDGARVYNVDDLKEVVAANKEDRLRKAMEAQAIIADESKLFEAWRDSLETVPTIKKLRAYAERIRAAELDKCLGKMGED-MTKKERRAVDDLSRGIVNKLLHGPMQHLRCDGSDSR-TLNETLENMHA-------LNRMFSLET-EISVLEQKIRAKV-EQ------TQK-------------------------------------------------------------------------------------------------------------------------------------------------------------
>Kalanchoe___Kalax.0088s0016.1.p
MAVSW-----SS------VGGP--------------KLETLLARNQSTSSA-------PSNAL-------------------QMRILRSPSH------------RCR--------RAAAQ-RRAAA------------VRCESS---------VEEAAEKGDA----------RASSVSALELLKTS-AADRYTKERSSIVVIGLSIHTTP-VEMREKLAVPEAEWPRAIEELCNLNHIEEAAVLSTCNRMEIYVVALSQHRGVKEVTEWMS-KTSGIPVTELCQHRFLLYNNEATQHIFEVSAGLDSLVLGEGQILAQVK---QVVKVGQGVVGFGRNISGLFKHAITVGKRVRTETNIASGAVSVSSAAVELALMKLPDSA---NARMLVVGAGKMGKLVIKHLVAKGCTKMVVVNRSEERVAAIQEEL-KG-IEIIYQPLSEMLNCAAEADVVFTSTASDSLLFTKDNVGTL---P-PVSAEVGGVRLFVDISVPRNVGACVSEADGARVYNVDDLKEVVAANKEDRLRKAMEAQAIIAEESKLFEAWRDSLETVPTIKKLRAYAERIRAAELDKCLAKMGED-ISKKERRAVDDLSRGIVNKLLYGPMQHLRCDGSDSR-TLSETLENMHA-------LNRMFSLET-EISVLEQKIRAKV-EQ------TQK-------------------------------------------------------------------------------------------------------------------------------------------------------------
>Kalanchoe___Kalax.0702s0016.1.p
MAVSW-----SS------VGGP--------------KLETLLARNQSTSSA-------PSNAS-------------------QMRILRSPSH------------RCR--------RAAAQ-RRAAA------------VRCESS---------VEEAAEKGDA----------RASSVSALELLKTS-AADRYTKERSSIVVIGLSIHTTP-VEMREKLAVPEAEWPRAIEELCNLNHIEEAAVLSTCNRMEIYVVALSQHRGVKEVTEWMS-KTSGIPVTELCQHRFLLYNNEATQHIFEVSAGLDSLVLGEGQILAQVK---QVVKVGQGVVGFGRNISGLFKHAITVGKRVRTETNIASGAVSVSSAAVELALMKLPDSA---NARMLVVGAGKMGKLVIKHLVAKGCTKMVVVNRSEERVAAIQEEL-KG-IEIIYQPLSKMLNCAAEADVVFTSTASDSLLFMKDNVGTL---P-PVSAEVGGVRLFVDISVPRNVGACVSEADGARVYNVDDLKEVVAANKEDRLRKAMEAQAIIAEESKLFEAWRDSLETVPTIKKLRAYAERIRAAELDKCLAKMGED-ISKKERRAVDDLSRGIVNKLLYGPMQHLRCDGSDSR-TLSETLENMHA-------LNRMFSLET-EISVLEQKIRAKV-EQ------TQK-------------------------------------------------------------------------------------------------------------------------------------------------------------
>Kalanchoe___Kalax.0218s0013.1.p
MAAM------SGVG---SWRGG--------------------VRSDSESNR--------SKASI----L--------------------PSGY----------GRAWCGV----GRGLGFQRAGVCL--R-------SSKLELRAAIME----NDK------------GSTSRSGSSVSALELLKTS-AANRYTKERSSIIVVGLSVHTSP-IEMREKFAIPEAQWPQAIQELCALNHIEEAAVLSTCNRMEIYVVALSQSRGVKEVTEWMS-KTSGVPVPELCEHRFLLYNGDAVKHLFEVSAGLDSLVLGEGQILAQVK---QVVKSAEGVAGFDRKISGLFKRAITVGKRVRTETKISSGAVSVSSAAVELGLMKISQPSYE-NLSVLVVGAGKMGKLVIKHLVAKGCRSMVVINRFEERVAALVEEY-KD-VEIVWKPLSALVESTAKADMIFTCTASESLLLSKEQVEAL---P-----DNKSVRHFVDISVPRNIGTCVSDLDTAKVYNVDDLKEVVAANKELRLQKADEAQEIISEELKDFVAWMDSLETVPTIKKLRAYAERVRAAEFDKCLARMGPD-LSDQQKKVIRDLSAGIVNKLLLGPMQHLRCDGSNGR-TLNEILDNMHA-------LNRIFDLDT-DTSLLEEKIRAKV-GK------IRK-------------------------------------------------------------------------------------------------------------------------------------------------------------
>Kalanchoe___Kalax.1620s0004.1.p
MAAM------SGVG---SWRGG--------------------VRSDSESNR--------SKASI----L--------------------PSGY----------GRAWCGV----GRGLGFQRAGICL--R-------SSKLELRAAIME----NDK------------GSTSRSGSSVSALELLKTS-AANRYTKERSSIIVVGLSVHTSP-IEMREKFAIPEAQWPQAIQELCALNHIEEAAVLSTCNRMEIYVVALSQSRGVKEVTEWMS-KTSGVPVPELCEHRFLLYNGDAVKHLFEVSAGLDSLVLGEGQILAQVK---QVVKSAEGVAGFDRKISGLFKRAITVGKRVRTETKISSGAVSVSSAAVELGLMKISQPSYE-NLSVLVVGAGKMGKLVIKHLVAKGCRSMVVINRSEERVAALVEEY-KD-VEIVWKPLSALVESTAKADMIFTCTASESLLLSKEQVEAL---P-----DNKSVRHFVDISVPRNIGTCVSDLDTAKVYNVDDLKEVVAANKELRLQKADEAQEIISEELKDFVAWMDSLETVPTIKKLRAYAERVRAAEFDKCLARMGPD-LSDQQKKVIRDLSAGIVNKLLLGPMQHLRCDGSNGR-TLNEILDNMHA-------LNRIFDLDT-DTSLLEEKIRAKV-GK------IRK-------------------------------------------------------------------------------------------------------------------------------------------------------------
>Lactuca___Lsat_1_v5_gn_5_110760.1
MVVV-----SSG------FANSVILTNS-----DSKSMITSLISSSSSSSR------------------SFIHCN-----PSSSSLAYVPSQL-----------RIDF-G----VRKSISDRGSARV----------NPRCKVVSERT-----TDV-----------ESPSSVKSSSRSALEALKIS-AGDRYTKERSSVMVIGLTFHTAP-VDIREKLSIPEAQLPQAISELCALNHIEEAAVLSTCNRMEIYVVALSQHRGVKEVTEWMS-KVSGVSVSEISRHQFLLYNKDATKHLFEVSAGLDSLVLGEGQILSQVK---HVVKVGQGVPGFDRKISGLFKHAIIVGKRVRTETKISSGSVSVSSAAVELAQMKIPESCYD-SVKVLVVGAGKMGKLVIKHLVAKGCTKMVVVNRTEDKVSAIREEC-KN-IDIIYRPFSELISSASESDVIFTCTASETPLFLKEQVKNL---P-LLSSQ----RMFIDISVPRNVESCVSDLETACVYNVDDLKEVVEANKEDRARKALEAQSIISQEVQEFESWKDSLETVPTLKKLRAYAERIRDSEFEKCMEKMG-D-LTKKQKGAVYGLSKGIVNKLLEGPMQHLRSDENEGR-CLDEILENMHA-------LNRIFGLET-EISILEEKIRSKM-EK------AKN-------------------------------------------------------------------------------------------------------------------------------------------------------------
>Lactuca___Lsat_1_v5_gn_6_106760.1
MAVS------SA------FAGA--------------KLETLFLSNATATPA--------SSPP------TSHY---------QIGVSCKP----------------R--------RTLIQ--RGI-------------VRCE--SHSTA---SSDVVVEKSSG----------NASSISALEQLKTS-AADRYTKEKSSIIVIGLSIHTCP-VEMREKLAIPEAEWPRAIKELCALNHIEEAAVLSTCNRMEIYVVALSQHRGVKEVTEWMS-KTGGIPVSEISDHRFLLYNSDATRHIFQVSAGLESLVLGEGQILAQVK---QVAKVSQGVAGFGRNISGLFKHAIMVGKRVRTETKIAEGAVSVSSAAVELALMKLPNSAHS-TARVLLIGAGKMGKLVIKHLMSKGCTKIVVVNRSVERVDLLRDEF-KD-IEIVYKPLDEMMSSAAEADVIFTSTASETPLFLKEHVIDL---P-PVSETVGGNRLFIDISVPRNVGSCVKDLEGTKAYNVDDLKEVVAANREDRLRKAREAEMIIDEELKLFEAWRDSLETVPTIRKLRAYAEQIRTSDLEKCLEKMGDN-VNNNTRKAVEVLSRGIVNKLLHGPLQHLRYDGSDDR-TLDETLENMHA-------LNRMFNLET-EMSVLEEKIRAKV-E-------KQK-------------------------------------------------------------------------------------------------------------------------------------------------------------
>Lactuca___Lsat_1_v5_gn_9_114080.1
MVVV------SS-----RFINSAVLHDS-----GSNSNSNTMINLHCNSTA--------SS--------SLPYVG------SRIRVNFKPVN----------------------VSTFSSDRRSGYV----------NLKCEAASG-------SDA-----------RSESVSKSSSFSAFELLKTS-AAERYTKEKSGIMVVGLSFHTAP-VEIREKLSIPEAELPQVITELCALNHIEEAAVLSTCNRMEIYAVALSQHRGVKEITEWMS-KISGVPISDIRQHQFLLYEREATKHLFEVSSGLDSLVLGEGQILSQVK---HVVKVGQGVPGFDRKISGLFKHAITVGKRVRTETQISSGSVSVSSAAVELAQMKLPEHSFA-SVKVLVVGAGKMGNLVIKHLISKGCKKIVVVNRTEDKVSKIREEF-DN-IEIVYRPLSDLTSYASNSDVIFTCTASETLIFTKDQVRGF---P-------VNQRLFIDISVPRNVESCVSDVEGARVYNVDDLKEVVESNKRERFRKVVEARSIILEEVKEFESWKDSLETVSTIKKLRAYGERIRASEMEKCLEKMGGE-LSKKNQKAIHDLSKGIVNKILHGPMQHLRCDENEGR-DLDDILENMEA-------LNRVFGLEM-EVSILEEKIRSKM-EK------FQI-------------------------------------------------------------------------------------------------------------------------------------------------------------
>Malus___MD08G1207100
MAMS------TS------FAGA--------------KLEALLSLSSSSAAT--------TSSR------ASTGSSL--------VGSVRPI-------------RTR--------RLQIQ--RG--------------VRCEVAA-------SSDASTAVVQS----------VASNVSALEQLKTS-ASDRYTKERSSIVVIGLSIHRTP-VEMREKLAIPEAEWPRAIGELCGLNHIEEAAVLSTCNRMEIYVVALSQHRGVKEVTEWMS-KTSGVPVSELCQHRFLLYNNDATQHLFEVSAGLDSLVLGEGQILAQVK---QVVKVGQGVVGFGRNISGLFKHAITVGKRVRTETNIAAGAVSVSSAAVELALMKLPASSHA-TARMLVIGAGKMGKLVIKHLVAKGCTKMVVVNRTEERVASIREEL-HG-IEIIYKPLTEMLTCAAEADVVFTSTASETPLFFKEDVKDL---P-AVGPETGGLRLFVDISVPRNVSSCVADVDGARLYNVDDLKEVVAANKEDRLRKAMEAQEIITEESKQFEAWRDSLETVPTIKKLRAYAERIRAAELDKCLSKMGDD-ISKKTRKAVDDLSRGIVNKLLHGPMQHLRCDGSDSR-TLSETLENMHA-------LNRMFSLET-EISVLEQKIRAKV-EQ------TQK-------------------------------------------------------------------------------------------------------------------------------------------------------------
>Malus___MD10G1058000
MAAA-----ASG------FAASLPPP----------SAERTTSYSFSTSLH------------------------------SQIRIPYRPL-------------QTRTL------------RGGPAL----------NPRCEMG---------SENSVQTVKIGS--------RSLSSSALELLKTS-AADRYTKERSSIAVIGLNVHTAP-VEIREKLAIPEAQWSQAIGELCALNHIEEAAVLSTCNRMEIYVVALSQHRGVKEVTEWMS-KVSGVPVSELCKHRVLLYNKDATQHLFEVAAGLDSLVLGEGQILAQVK---HVVKVGQGVPGFDRKISGLFKHAITVGKRVRSETNIASGSVSVSSAAVELALMKLPEPSYS-TARVLVIGAGKMGKLVIKHLVAKGCTKMVIVNRSEERVAALRKEL-KD-VEIIYRPLSDMLACAAEADVIFTSTASESPLFLKEHVQTL---P-SVSPELGN-RLFIDISVPRNVEPCVSDLEAATVYNVDDLKEVVAAHKEDRLRKAMEAQTIITEESNKFEAWKDSLETVPTIKKFRAYAERIRASEVEKCLSKMGDD-ISKKQKKAIYDLSMGIVNKLLHGPMEHLRCDGSDNR-ALSEILENMRA-------LNRMFDLET-DTSLLEEKVRAKV-ER------TQR-------------------------------------------------------------------------------------------------------------------------------------------------------------
>Malus___MD15G1391500
MAVS------TS------FAGA--------------KLEALLSRSSSSAAT--------TSSR------ASSGSCL--------VGSVRPI-------------RSR--------RLQIQ--RG--------------VRCEVAA-------SSDASAAAVQS----------VASNISALEQLKTS-AADRYTKERSSIVVIGLSIHTTP-VEMREKLAIPEAEWPRAIEELCGLNHIEEAAVLSTCNRMEIYVVALSQHRGVKEVTEWMS-KTSGVPVSELCQHRFLLYNKDATQHLFEVSAGLDSLVLGEGQILAQVK---QVVKVGQGVVGFGRNISGLFKHAITVGKRVRTETNIAAGAVSVSSASVELALMKLPAPSHA-TARMLVIGAGKMGKLVIKHLVAKGCTKMVVVNRTEERVASIREEL-KG-IEIIYKPLTEMLTCAAEADVVFTSTASETPLFFKDDVKEL---P-AVGPETGGLRLFVDISVPRNVGSCVSDVDGARLYNVDDLKEVVAANKEDRIRKAVEAQEIITEESKQFEAWRDSLETVPTIKKLRAYAERIRAAELDKCLSKMGDD-ISKKTRRAVDDLSRGIVNKLLHGPMQHLRCDGSDSR-TLSETLENMHA-------LNRMFSLET-EISVLEQKIRAKV-EQ------TRK-------------------------------------------------------------------------------------------------------------------------------------------------------------
>Manihot___Manes.05G187000.1.p
MAVS------SGFATT--LAGA--------------KMETLLLISTSSSSS--------SSGS------SSSLRAHL-ASPPQVRVCGRPA-------------RNNY------GRILMQ--RGG-------------VRCEVAA-------STDSVVETDSNI------DPAKVSSLSALEQLKTS-AADRYTKERASIVVIGLSIHTAP-VEMREKLAIPEAEWPRAIGELCGLNHIEEAAVLSTCNRMEIYVVALSQHRGVKEVTEWMS-KTSGIPVPEICEHRFLLYNKDATQHLFEVSAGLDSLVLGEGQILAQVK---QVVKVGQGVVGFGRNISGLFKHAISVGKRVRTETNIAAGAVSVSSAAVELALMKLPESSHA-TARMLVIGAGKMGKLVIKHLVAKGCTKMVVVNRSEERVAAIRQDL-KD-VEIIYKPLDEMLTCAAEADVIFTSTASETPLFLKDDVKDL---P-SVGSEVGGLRLFIDISVPRNVGSCVNGVENARVYNVDDLKEVVAANKEDRLRKAMEAQAIITEESKQFEAWRDSLETVPTIKKLRAYAERIRAAELDKCLSKMGED-IPKKTRRAVDDLSRGIVNKLLHGPMQHLRCDGSDSR-TLSETLENMHA-------LNRMFSLET-EVAVLEQKLRAKT---------NQK-------------------------------------------------------------------------------------------------------------------------------------------------------------
>Manihot___Manes.10G092000.1.p
MAVA------SAST----FAAA--------------SVASRRMQSNSSTVSS-------SYSS------SFCHGSQFFYE------LSKKG-------------SDR--------KSLVF-HRGL------------SLRCEVV---------SRSLDPIDKVDS--------KKSNIIALEQLKAS-GIDRYTKERSSIAVIGLNVHTAP-VEIREKLALPEAQWPQAIDELCALNHIQEAAVLSTCNRMEIYVVALSQHRGVKEVTEWMS-KISGVPVSELCQHRFMLYNKDATRHLFEVASGLDSVVLGEGQILAQVK---QVKKLGQGVSGFGRKISGLFERAIIAGKRVRTETNIASGSVSVSSAAVELGQMKLPESSYG-AARVLVIGAGKMGKLVIKHLAAKGCTKIVIVNRTEDSVDAIREEL-KD-TEIVYKPLSEMVACASEADIIFTCTASESPLFLKEDVDRL---P-PVDPKVER-RFFIDISVPRNVEPSISDLETAEVYNVDDLKEVVAANKEDRLRKAMEAQGVICEELQKFEAWKDSLETVPTIKNLRAYLERIRASELDKCMSKMG-D-ISEKQKKAISDLSIGMLKKFLQGPMQHLRLDANGCR-KPEELLEIMHA-------VNTMFDLET-EI--ILDTVRTKV-QR------NQK-------------------------------------------------------------------------------------------------------------------------------------------------------------
>Manihot___Manes.18G054750.1.p
MAVS------SA------FATTLA----GV------KMETLLLNSTFSSSS--------SSGL------SPSLRAHW-SSSPQMQVVCRLA-------------RNNC------TRILVQ--RG-------------GVRCEVAAS-------TDSLVETDSNIDPA------KASSLSALEQLKTS-AADIYTKERASIVVIGLSVHNAP-VE-----------------------HL---------HRMEIYVVALSQHRGVKEVTEWMS-KTSGIPVSEIC-----VYNKDATQHLFEVSAGLGSLVLGEGQILAQVK---QVVKVSQGVVGFGRNISGLFKHAISVGKRVRTET-IAAGSVSVSSAAVELALMKLPEFSHA-TARMLVIGAGKMGKLVIKHLVAKGCEKLVVVNRSEERVAALSEEL-KD-VEIIYKPLDKMLTCTAEADVIFTSTASETPLFLKEHVQDL---P-SVGSDTGSLRLFIDISVSK---------------------------------KQWKHNAIITEESKQFEAWRDSLETVPTVKKLRAYAETIRAAELHKCLSKWVR--ISQRKQGEPDDLSRGIVNKLLHGPMQHLRCDGSDSR-TLSETLENMHA-------LNRMFSLET-EVAVLEQKLQAKT---------GQK-------------------------------------------------------------------------------------------------------------------------------------------------------------
>Mimulus___Migut.B00512.1.p
MAAA------SG------FATSLS------------SSASSIVHSDAKSGVDFSGNALRTRNS------------------SYCSVACFPPA-----------NRFAC--NSLRYKVLMPGTHSIRL----------NPRCEVAPNA------AE---------------IRSKPSSLSALELLKTS-AADRYTKETSSIVVIGLNYHTAP-IEIREKLSIPEAQWPQVISELCALNHIEEAAVLSTCNRMEIYVVALSQHRGIKEVTEWMS-KMSSVPVSEIQEHRFLLSNKDATQHLFEVSSGLDSLVLGEGQILSQVK---QVVKGGQGVPGFDRKICGMFKHAITVGKRVRTETSISTGSVSVSSAAVELAMMKLPESSHA-TARMLVVGAGKMGKLVIKHLAAKGCKRIVVANRTEDKVASIRAEI-KD-VDIEYRPLSELLTCAAEADVVFTCTASKNLIFSKEQVEGL---PSPVGPHVGGQRLFIDISVPRNVGSSVSDIENVQVYNVDDLKEVVAANKEDRLRKAMEAQAIIEEEVNQFEAWKDSLETVPTIKKLRAYAERIRASELEKCMPKMGDD-ITKNQKKAIHDLSMGIVNKLLHGPMQHLRCDGTDTR-SLSEILENMHA-------LNRIFSLDN-DISALEQKVREKL-AK------NQKGVS----------------------------------------------------------------------------------------------------------------------------------------------------------
>Mimulus___Migut.N02831.1.p
MAVS------SA------FVGA--------------KLEALMVSNTASSSA--------VSAS------ASASPA-------QVGLFCKPV-------------ATRA------KRVALM-RRNSG-----------IIRAEVQ---------TEIVDHANAASS--------SASSLSALEQLKAS-GADRYTKEKSSIVVIGLSIHSAP-VEMREKLAIPEAEWPRAIGELCGLNHIEEAAVLSTCNRMEIYVVALSRHRGVKEVTEWMS-KTSGIPVSEICEHRFLLYDKDATQHIFEVSAGLDSLVLGEGQILAQVK---QVVKVGQGVLGFGRNISGLFKHAITVGKRVRTETNIASGAVSVSSAAVELALMKLPESSHS-TARMLVIGAGKMGKLVIKHLAAKGCTKMVVVNRTEERVSAIREDI-KD-VEIIYKPLTEMENCSAEADVIFTSTASEIPLFLKEHVVDL---P-PVGPTVGGVRLFVDISVPRNVGSCVNELENARVYNVDDLKEVVAANKEDRLRKAMEAQTIIAEESNQFEAWRDSLETVPTIKKLRAYAERIRAAELDKCLSKMGED-IPKKTRKAVDDLSRGIVNKLLHGPMQHLRCDGSDSR-TLSETLENMHA-------LNRMFSLET-EISVLEQKIRAKV-EQ------TQT-------------------------------------------------------------------------------------------------------------------------------------------------------------
>Musa___GSMUA_Achr4P18310_001
MAAA------NSLA--TAFLGAAAA-------AAAAKAEPFRANRPSKSTA--------SPAF------SF---------------------------------RVC--------------QRGVAFVGSRRGAVRRSPRCEVQVDIKE---K--------------------AAASISAIEQFKIS--ADRYMKERSSIAVIGLSVHTAP-VEMREKLAVPEAQWPRAVGDLCGLNHIEEAAVLSTCNRMEIYVVALSWHRGIREVTEWMS-KASGIPVSELRQHLFMLRDGDATRHLFEVSAGLDSLVLGEGQILAQVK---QVVRVGQVSGGLGKNIDRMFKDAITTGKRVRSETNIASGAVSVSSAAVELALMKLPKPHCG-SARMLVIGAGKMGKLVIKHLAAKGCKKVVVVNRSVERVEAIREEL-KD-IEIIYRPFSQMHSCAAEADVVFTNTASETPLFLKEHVQVL---P-TVSEDVGGVRLFVDISVPRNVGSCVASHEHARVYNVDDLKEVVEANKEDRLRKAMEAQTIITQELKRFEAWRDSLETVPTIKNLRSYADRIRASELEKCLQKVGEDALTKKMRKAIDELSTGIVNKLLHGPLQHLRCDGNDSR-TLDETLENMHA-------LNRMFNLHTDQKAILEQKIKAKL-GK------TQG-------------------------------------------------------------------------------------------------------------------------------------------------------------
>Musa___GSMUA_Achr8P18820_001
MGTA------GGVV--ITVAG-------------PGKVESVF--RRSSPSR--------SSSA------SWSSAGLY---------------------------RVR--------------PRGPAYSGSPRVVLRRSPRCEVKADLEE---KSA------------------AAASVSALEQFKIS--ADRYMKERSSIAVIGLSVHTAP-VEMREKLAVPEAQWPRAIGELCSLNHIEEAAVLSTCNRMEIYVVALSWNRGIREVMEWMA-KTSGIPVSELRQHLFVLRDSDATRHLFEVSAGLDSLVLGEGQILAQVK---QVVRIGQGSGGLGKNIDRMFKDAITAGKRVRSETNIASGAVSVSSAAVELALMKLPKSHST-SARMLVIGAGKMGKLVIKHLAAKGCKKVVVVNRSVERVDAIREEL-KD-IEIIYRPFSEMLSSSAEADVIFTSTASETPLFLKEHVEAL---P-PVGYEVGSIRLFVDISVPRNVGSCAANLEHARVYNVDDLKEVVEANKEDRLRKAMEAQSIITQELKRFEAWRDSLETVPTIKKLRSYADRIRVSELEKCFQKIGDDALTKKMRKAIEDLSSGIVNKLLHGPLQHLRYQGQSGENSKLSLFRNLMGQQKSDIFLNFLFPDCT---------------------------------------------------------------------------------------------------------------------------------------------------------------------------------------
>Musa___GSMUA_AchrUn_randomP16250_001
MAAT------SGVA--ITFAGA-------------GKAEAFLRRSSSSRSP-------CSIGS----------------------------------------------------------FGGPAYGGSRRVAPRRSPRCEVRLDLEE---KSKS---------------ASASASAGALEQFKIS--ADRYMKERSSIAVIGLSVHTAP-VEMREKLAVPEAQWPRAIGELCNLNHISEAAVLSTCNRMEIYVVALSWNPGIREVMDWMA-KTSGIPVAELRQHLFVLLDSDATRHLFEVSAGLDSLVLGEGQILAQVK---QVVRVGQGSRGLGKNIDRMFKDAITAGKRVRSETNIASGAVSVSSAAVELALMKLPKSHSA-SARMLVIGAGKMGKLVIKHLAAKGCKRVVVVNRSVERVDAIREEM-KD-IEIIYRPFSEMLTSSAVADVIFTSTASETPLFLKEHVEAL---P-PASEAVGSARLFVDISVPRNVGSCVSNVEHARVYNVDDLKEVVEANKEDRLRKAMEAQSIITQELKRFEAWRDSLETVPTIKKLRSYADRIRASELEKCLQKIGDDALTKKLRKAVDELSSGIVNKLLHGPLQHLRCDGTDGR-TLDETLENMHA-------LNRMFSLDT-EKAILEQKIKAKV-EK------SKS-------------------------------------------------------------------------------------------------------------------------------------------------------------
>Olea___Oeu010504.1
MAAA------LG------FVTSLAVNN------CNNSRQKLKMEFCNASTL--------------------------------------PDS-------PFLSSKTRLFNNNLEVKNLISETRSLTS----------NPRCEVASGSA-----SKA-----------------MASSLSALELLKTS-AADRYMKETSSIVVVGLNFHTAP-IEIREKLSIPEAQWSQAIGELCALNHIEEAAVLSTCNRMEIYVVALSQHRGVKEVTEWMS-KISDVPVPDICRYRFLMYNKDATQHLFEVSAGLNSLIVGEGQILSQVK---QVVKTGQGVPGFDRKISGLFKHAITVGKRVRTETSISTGSVSVSSAAVELALMKLPESSHA-TARMLVVGAGKMGKLVIKHLAAKGCTKIVVANRTQDNVAAIQEEL-KD-VEIAYKPLSEILACAAEADVVFTSTASETVLFTKEGVQTL---P-PVSSEVGGRRLFVDISVPRNVGSCVSDLENTQVYNVDDLKEVVASNKEDRLRKAMEAQVIIEDEVKEFEAWKDSLETVPTIKKLRGYAERIRASELEKCLSKMGDD-LPKNQKKAIYDLSVGIVNKLLHGPMQHLRCDGSENR-SLSEILENMHA-------LNRIFNLDT-EISVLEQKIRAKI-EQ------NQNNAKPSLQQPQWSHTPPPPPPNFSTVATKTPLHSNEDYKSITHTAARGGCTMVKIEAPLHCGIILVTVSLRSNARYFRMMVSCSGFTVTLFTSKRRHYCGNVMTIID-----------GGDGIYGDDLW-----------------------------
>Olea___Oeu035797.1
MAVS------ST------FAGA--------------KMETFLVSNTTSSSV--------SMSP------STSPTTI---GLLYKTAVAPPK-------------RCH----------LIKNQRSNSR----------IISCDVA---------SDAFVQTVGDKV--DSTNAASASSLSALEQLKTS-AADRYTKERSSIVVIGLSIHTTP-VEMREKLAIPEAEWPRAIGELCGLNHIEEAAVLSTCNRMEIYVVALSRHRGIKEVTEWMS-KTSGLPVSEICQHRFLLYDKDATQHLFEVSAGLDSLVLGEGQILAQVK---QVVKVGQGVVGFGRNISGLFKHAITVGKRVRTETNIAAGAVSVSSAAVELALMKLPESSHA-TARMLVIGAGKMGKLVIKHLVAKGCTKMVVVNRSEERVAAIREEI-KD-VEIIYKPLEEMLNCAAEADVVFTSTASETPLFLKEHVTEL---Q-PVCDSVGGLRLFVDISVPRNVGSCVNDLETARAYNVDDLKEVVAANKEDRLRKAMEAQAIIGEESKQFEAWRDSLETVPTIKKLRAYAERIRTAELEKCLSKMGDD-IPKKMRKAVDDLSRGIVNKILHGPMQHLRCDGSDSR-TLNETLENMHA-------LNRMFSLET-EISVLEQKIRSKV-EQ------NQK-------------------------------------------------------------------------------------------------------------------------------------------------------------
>Quercus___Qurub.11G127100.1
MAAE------TA------LIAS--------------LLPSPIAKNATFTSFSSW-----ASPS-------------------QVSIFYKPI-------------KIS--------RSLVSQRKKPSL----------NTRCQVV-------------FPNDNIDS--------KAFTASPLQLLKSS-PANRYTKERSCIAVIGLNVHTAS-VEIREKLAIPEAQWPQAISELCAMNHIEEAAVLSTCNRMEVYVVALSQHRGVKEVTEWMS-KISGVPVSDLCQHQFVLYNKDATQHLFEVAAGLNSLVLGEGQILAQVK---QVVKVGQGVSGFDRKISGLFKHAITVGKRVRSETNISSGSVSVSAAAVELALMKLTGSSYA-TARVLVVGAGKMGKLVIKHLAAKGCKNMIVLNRTEERVAAIREEI-KD-VEIIYKPLSEMLSCASEADVVFTCTASETPLFLKEHVEML---P-TVQPEIGR-RLFIDISVPRNVEQSVSELKTAVVYNVDDLKEVVEANKEDRLQKAMEAQTILLEELNKFEAWKDSLETVPTIKRLKDNFERIRDAELNKCLSKIGDN-ISEKNKKAIYDLSVALVKKLLRGPMENLRCD--DAR-TLDEILENMRA-------LNRMFDLET-DKSVLEQKIRAKM-EQ------TWK-------------------------------------------------------------------------------------------------------------------------------------------------------------
>Quercus___Qurub.12G195300.1
MAVS------TS------FAGA--------------KLEALFLKSSSSSSS--------SRAS------LSSQAP---------QISGKPI-------------RSR--------KNLIQ--RGA-------------VRCEVAA--------SDVSLQTDK---------------LSALEQLKAS-AADRYTKERSSIVVIGLSVHTTP-VEMREKLAIPEAEWPRAMGELCSLNHIEEAAVLSTCNRMEIYVVALSQHRGVKEVTEWMS-KTSGIPVSELCEHRFLLYNKDATQHIFEVSAGLDSLVLGEGQILAQVK---QVVKVGQGVVGFGRNISGLFKHAITVGKRVRTETNIAAGAVSVSSAAVELALMKLPESSNA-TAKMLVIGAGKMGKLVIKHLAAKGCTKMVVVNRTEERVAAIREEL-KG-VEIIYKPLTEMLTCAAESDVVFTSTASETPLFLKEHVKDL---P-PVSPKVGGVRLFVDISVPRNVGSCVTDIETVRVYNVDDLKEVVAANKEDRLQKAMEAQAIIAEESKQFEAWRDSLETVPTIKKLRAYAERIRVAELEKCLSKMGDD-ISKKTKRAVEDLSKGIVNRLLHGPMQHLRCDGSDSR-TLSETLENMHA-------LNRMFSLET-EISVLEQKLRAKV-E-------NKK-------------------------------------------------------------------------------------------------------------------------------------------------------------
>Solanum___Solyc01g106390.3.1
MAVA------SSS-----LTGG------------SFNLSSTSCSTSSSPSLD-----------------------------------------CFRHQLSFFGSRRRI-------KPLVYWTRSHSL----------SPKCELS---------SNSVVKNGKKES--------RTSSLSALELLKTS-AADRYTKESSSIMVIGLNIHTAP-VEVREKVSIPEAQWPQAIRELCSLNHIEEAAVLSTCNRIEIYVLALAQNRGIKEVTEWMS-KFSGVPVTELCQHRFLLYNQDATQHLFEVAAGLDSLVLGEGQILAQVK---QVVKNGQGVPGFGRKISELFKRAITTGKRVRTETNISSGSVSVSSAAVELALLKLPEYSSS-MARVLIVGAGKMGKLVIRHLAAKGCKKMVVINRTEDRVAAIREEL-MD-ADIVYKPFSELLACAAQADVIFTCTASKAPLFIKESVQAL---P-SVDSEDGCRRLFIDISVPRNVEPSVAEVEGADVYNVDDLKEVVEVNKEDRLRKKMEAETIIAEEVKQFEALKDSLETVPTIKKLRAYAERIRSAEVDKCLSKMGDD-IPQHKKKAIYDLSLGIVNKLLHGPMQHLKCDGAENR-TLSEILENMHA-------LNRIFGLDT-EMSVLEEKVRAKI-EQ------NQKQSS----------------------------------------------------------------------------------------------------------------------------------------------------------
>Vaccinium___Vadar_g1968.t1
MAVP------SG------FATAFPT-----------KMES-------------------------------------------IRVFHNPR-------------KINTMAP----------DTGFAFI---------PRRCDGFA--------SKALVRGDEVDS--------KAMKFAALEMLKTS-AADRYTKDRSSIVVIGLNVHTAP-VEVREKLSIPEAQWPQAISDLCALNHIDEAAVLSTCNRMEIYVVALSQHRGVKEVTDWMS-KVSGVPVSELCQHRFLLYNEDATHHLFEVSAGLDSVVLGEGQILGQVK---QVVKSGQGVPGFGRKISGLFKHAITVGKRVRTVTNISTGSVSVSSAAVDLALMKLPESSYA-NVRVLVVGAGKMGKLVIKHLVAKGCTEMVVVNRTEDKVVAICQNI-KD-VQITYKPLSEMFACAAEADVVFTSTASETPLFLKEQVQTF---P-PVNDQIRGKRLFVDISVPRNVESCVSDLETACVFNVDDLKEVVEANKEDRLRKSMEAQGIIKVEVRQFEAWKDSLETVPTIKKLRAYAERIRASEVDKCLSKMGND-ITKEKKSAIYDLSVSIVNKLLHGPMQHLRCDGSDNR-SLNEILENMHA-------LNRIFGLDT-DMSELKQKIQAKM-EQ------TRR------------------------------------------------------QGP----------------------------------------------------------------------------------------------------
>Vaccinium___Vadar_g24026.t1
MAVS------TA------FTRV--------------KLETLFHINTAAAAT--------ASPA------VALSHS-------QVRVLFKPN-------------RTR--------------KRAL-------------VRCEVT---------SDLLVETADNVN--Y-----TSSSLSALEQLKTS-AADRYTKERSSIVVIGLSVHTAP-VEMREKLAIPEAEWPRAIAELCSLNHIEEAAVLSTCNRMEIYVVALSQHRGVKEVTDWMS-KTSGIPVSEICQHRFLLYNKDATQHIFEVSAGLDSLVLGEGQILAQVK---QVVKVGQGVTGFGRNISGLFKHAITVGKRVRTETNIASGAVSISSAAVELALMKLPESCHS-SARMLVIGAGKMGKLVIKHLVAKGCTKMVVVNRTEERLVSIREEL-ND-VEIIYKPLSEMIACAAEADVIFTSTASDIPLFLRHHVIDL---P-MVSQEIGGVRLFVDISVPRNVGSCVTDVETARVYNVDDLKEVVAANKEDRLRKAMEAQEIISDESKQFEAWRDSLETVPTIKKLRAYAERIRVSELEKCLLKMGDD-ISKKTRRAVDDLSRGVVNKILHGPMQHLRCDGSDSR-TLSETLENMHA-------LNRMYSLET-EISVLEQKIRAKV-EQ------NQK-------------------------------------------------------------------------------------------------------------------------------------------------------------
>Vaccinium___Vadar_g26908.t1
MAVS------SA------FLGA--------------KLETLIVSNSAAAVP--------PPSR------SLSSAAL---NPCQIRVFCKPT-------------RTR--------RALVE--RGRL-----------AIRCEVA---------SDVLVQTAGDVD--QNVSDSRSTSLSALEQLKTS-AVDRYTKERSSIVVIGLSIHTTP-VEMREKLAIPEAEWPRAIAELCGLNHIEEAAVLSTCNRMEIYVVALSQHRGVKEVTEWMS-KTSGIPVTEICEHRFLLYNKDATQHLFEVSAGLDSLVLGEGQILAQVK---QVVKVGQGVTGFGRNISGLFKHAITVGKRVRTETNIASGAVSVSSAAVELALMKLPQSCHN-SARMLVVGAGKMGKLVIKHLVAKGCTKMVVVNRTEERVSAIRDEL-KG-VEIIYKPLSEMLTCAFEADVIFTSTASETLLFTKENVHDL---P-PVSHEVGGLRLFVDISVPRNVGACVADVENSRVYNVDDLKEVVAANKEDRIRKAMEAQEIIGEESKQFEAWRDSLETVPTIKKLRAYAERVRAAELEKCLSKMGDD-ISKKTKRAVDDLSRGIVNKLLHGPMQHLRCDGSDSR-TLSETLENMHA-------LNRMFSLET-EISVLEQKIRAKV-EQ------NQK-------------------------------------------------------------------------------------------------------------------------------------------------------------
>Vitis___VIT_203s0097g00710.1
MAVA------SG------SAASFA------------AFKSGLRCNASVSYP-------------------------------PGRISVRPG-------------KTAGLG---------------------------AVRCSVG---------SDDLAKAE-----L------RASSVSALELLKTS-AADRYTKERSSIIVIGLSFHTAP-VEVREKLAIPEANWPQAIVELCALNHIEEAAVLSTCNRMEIYVVALSQHRGVKEVTEWMS-KTSGVSVSEICQHRFTLYNEDATRHLFEVSSGLDSLVLGEGQILAQVR---QVVKTGQGVPGFDRKISGLFKHAITVGKRVRTETNISAGSVSVSSAAVELALLKLAESSYA-TVRPLVIGAGKMGKLVIKHLVAKGSTKIVVVNRSEERVAAIRKEL-KD-VEIIYKPLSEMLACTAEADVVFTSTASENSLFLKEHVEAL---P-PVSQEIGGLRLFIDISVPRNVGPCVSDLETVRVYNVDDLKEVVAANKEDRLRKAMEAQGIIAEELKQFKSWKDSLETVPTIKKLRAYAERIRASELDKCLSKMGDG-ISKKQKAALYDLSMGIVNKLLHGPIQHLRCDENENR-TLNETLENMHA-------LNRIFDLET-DTSLLEEKIRAKV-KQ------SQP-------------------------------------------------------------------------------------------------------------------------------------------------------------
>Vitis___VIT_218s0001g08110.2
MAVS------SSLAAS--FTGA--------------KLETPPFLNSVSSSR--------SSSQ------YRI--------------FCKPA-------------RTR--------RSLIQ--RGAS---------L-NSRCEVA---------SDALVDTDS----------TRSSSVSALEQLKTS-AADRYTKERSSIVVIGLSIHTTP-VEMREKLAIPEAEWPRAIGELCNLNHIEEAAVLSTCNRMEIYVVALSQHRGVKEVTEWMS-KTSGVPVSELCHHRFLLYNKDATQHLFEVSAGLDSLVLGEGQILAQVK---QVVKVGQGVVGFGRNISGLFKHAITVGKRVRTETNIAAGAVSVSSAAVELALMKLPESSHA-TARMLVIGAGKMGKLVIKHLVAKGCTKMVIVNRGEERVAAIREEM-KD-VEIIYRPLTEMLACAAEADVVFTSTASETPLFLKEHVKDL---P-AVGQDVGGLRLFVDISVPRNVGACVSDLETARVYNVDDLKEVVAANKEDRLRKAMEAQAIITEESKQFEAWRDSLETVPTIKKLRAYAERIRVAELEKCLSKMGDD-ISKKTRRAVDDLSRGIVNKLLHGPMQHLRCDGSDSR-TLSETLENMHA-------LNRMFSLET-EISLLEQKIRAKV-EQ------TQK-------------------------------------------------------------------------------------------------------------------------------------------------------------
