# Supplementary material for: Reshaping organellar translation and tRNA metabolism: the consequences of photosynthesis loss and massive horizontal gene transfer
Source: Mol Biol Evol. 2026 Mar 23;43(4):msag077. doi: 10.1093/molbev/msag077 (PMC13128298; doi:10.1093/molbev/msag077)
Supplement: msag077_Supplementary_Data [file msag077_supplementary_data.zip › Dataset1/Dataset1/OG0004822-AT5G26710-cytGluRS_ali - realigned.fasta]

>AT5G26710
--MDGMKLSFPPESPP-LSVIVALSLSASPVTI-DSSAAATTVPSFVFS---DGRKLNGATV--LLRYVGRSAKKLPDFYGNNAFDSSQIDEWVDYASVFSSGSEFENACGRVDKYLESSTFLVGHSLSIADVAIWSALAG-T---------------------GQRWESLRKS-KKYQSL-VRWFN--SILDEYSEVLNKVLATYVKK----GSGK--------PVAAPKSK----D---------SQQAVKGDGQDKGKPEVDLPEAEIGKVKLRFAPEPSGYLHIGHAKAALLNKYFAERYQGEVIVRFDDTNPAKESNEFVDNLVKDIGTLGIKYEKVT--YTSDYFPELMDMAEKLMREGKAYVDDTPREQMQKERMDGIDSKCRNHSVEENLKLWKEMIAGSERGLQCCVRGKF-NMQDPNKAMRDPVYYRCNPMSHHRIGDKYKIYPTYDFACPFVDSLEGITHALRSSEYHDRNAQYFKVLEDMGLRQVQLYEFSRLNLVFTLLSKRKLLWFVQTGLVDGWDDPRFPTVQGIVRRGLKIEALIQFILEQGASKNLNLMEWDKLWSINKRIIDPVCPRHTAVVAERRVLFTLTDGPDEPFVRMIPKHKKFEGAGEKATTFTKSIWLEEADASAISVGEEVTLMDWGNAIVKEI--TKDEEG--RVTALSGVLNLQGSVKTTKLKLTWLPDTNELVNLTLTEFDYLITKK-------------KLEDDDEVADFVNPNTKKETLALGDSNMRNLKCGDVIQLERKGYFRCDVPFVKSSKPIVLFSIPDGRAAK----------------------------------------------------------------------------------------------------------------------------------------------------------------------------------------------------------
>Bfungosa
-----------------------------------------------------------------------------------------------------------------------------------------------------------------------------------------------------MLHDLSIRASGLYRVLQSYS--------MVAAPFARNWGGMEGECNRYQNAGLS-KGKVGKRPSADIDLPGAVFGSVCLRFAPEPSGYLHIGHSKAALLNKYFAEKYEGRLILRFDDTNPAKESNEYVENVLKDVDTLGVKYDTVT--YTSDYFSKLMEMAETLILGGKAYVDDTPREKMQKERMEGVESAHRDNSVEKNMEMWKEMVAGSDRGRECCLRGKL-NMKDPNKSVRDPVYYRSSTISHHRIGSKYKMYPTYDFACPFVDAEEGVTHALRSSEYHDRNAQYHRIQRDMGVEKVRIYEFSRLNMVYTLLSKRKLLWFVENGKVDGWDDPRFPTIQGIVRRGLRIDALIQFILEQGASKNLNLMEWDKLWTINKKIIDPICPRHTAVIREHRVPLTLTNGPESPFVRVVPKHKKYEGAGDKCTTYTRRLWVDQGDAGLVSAGEEVTLMDWGNVIVEEV--VKDGDG--RVTSLVGVLHPEGSVKSTKLKLTWLADTEELVDLVLVEFDYLITKK-------------KVEEGEEFLDVVKERTRRETAAVGDSNMRNCREGEVVQVERKGYYRCDVPFVRQLKPVVLFAIPDGRQQQQMMKMMALK-------------------------------------------------------------------------------------------------------------------------------------------------------------------------------------------------
>Lmirabile
---------------------------------------------------------------------------------------------------------------------------------------------------------------------------------------------MFLRNCNFIQNKFYSKLSFDSKLVCLGS--------LSLFVHPSGARGCELKSDKMNGSGSTEVNANQLFDRAEIELPDAEPGKVMLRFAPEPSGYLHIGNAKAALLSRYFAQKYEGKLIILFDDTNPSKENNEFVENIMKDVETLGIKYEKVTHSYTSDYFPKMMNLA-SLILNGKAYVDDTPRERMQKERMDGGEPNCRNRIIDENMELWKEMIAGSERGLQCCVRGKL-DMSDPNKSLRDPVYYRCNPVPHHRIGSRYKIYPTYDFACPFVDAEEGVTHALRSSEYHDRNSQYHRIQEDMGFRRVCIYEFSRLNMVYTLLSKRKLLWFVQNGKVDGWNDPRFPTVQGIVRRGLRVEALIQFILEQGASKNLNLMEWDKLWNINKRIIDPVCPRHTAITDERRVLVTLLDGPETPFVRIIPRHKKYEGAGEKCTTYTNKIWIDYTDANSISANEELTLMDWGNAVVREI--RRDEEG--KVTHLTGVLHLEGSVKSTKLKLTWLPEISELVKLTLVHFDYLITK-K------------KIEEDEDFLGVVNPNTKKETEAWGDSNMRNLQRGEILQLERKGYFRVDVPFVRDSKPMILFAIPDGRQRK----------------------------------------------------------------------------------------------------------------------------------------------------------------------------------------------------------
>Lpyramidale_i5
--------------------------------------------------------------------------------------------------------------------------------------------------------------------------------MFKTVFRRSYH--FLQNKFQSELS-FHSKLVCLGTLSWFVY--------PSGAIGYELKYDKM--------SGNTKANGKPAVRSCEVELPDAEPGKVRLRFAPEPSGYLHIGHAKAALLNQYFGQKYEGQLIIRFDDTNPSKENNEFVENIMKDVETLGIKYDKVT--YTSDYFPKMMTLTESLIFNGKAYVDDTPREQMQKERMDGVESKCRNCTVEENMELWKEMIAGSERGLQCCVRGRL-DMKDPNKSLRDPVYYRCNPVPHHQIGSQYKIYPTYDFACPFVDAEEGITHALRSSEYHDRNPQYHWIQEDMGFRKVHIYEFSRLNMVYTLLSKRKLLWFVQNGKVDGWNDPRFPTVQGIVRRGLKVEALIQFILEQGASKNLNLMEWDKLWNINKRIIDPVCPRHTAVTEERRVLLTLLDGPEIPFVRIIPRHKKYEAAGEKCTMYTNRIWLDHTDAQSISMDEEVTLMDWGNAVVREI--QRDDEG--KVTRLIGALHLEGSVKSTKLKLTWLPETNELVKLILVDFDYLITKK-------------KIEEDEDFLGAVNSNTKKETEAWGDSNMRNLQRGEILQLERKGYFRVDVPFVRASKPIILFAIPDGRQRK----------------------------------------------------------------------------------------------------------------------------------------------------------------------------------------------------------
>Lpyramidale_i1
------------------------------------------------------------------------------------------------------------------------------------------------------------------------------------------------------------------------------------------------------MSGNTKANGKPAVRSCEVELPDAEPGKVRLRFAPEPSGYLHIGHAKAALLNQYFGQKYEGQLIIRFDDTNPSKENNEFVENIMKDVETLGIKYDKVT--YTSDYFPKMMTLTESLIFNGKAYVDDTPREQMQKERMDGVESKCRNCTVEENMELWKEMIAGSERGLQCCVRGRL-DMKDPNKSLRDPVYYRCNPVPHHQIGSQYKIYPTYDFACPFVDAEEGITHALRSSEYHDRNPQYHWIQEDMGFRKVHIYEFSRLNMVYTLLSKRKLLWFVQNGKVDGWNDPRFPTVQGIVRRGLKVEALIQFILEQGASKNLNLMEWDKLWNINKRIIDPVCPRHTAVTEERRVLLTLLDGPEIPFVRIIPRHKKYEAAGEKCTMYTNRIWLDHTDAQSISMDEEVTLMDWGNAVVREI--QRDDEG--KVTRLIGALHLEGSVKSTKLKLTWLPETNELVKLILVDFDYLITKK-------------KIEEDEDFLGAVNSNTKKETEAWGDSNMRNLQRGEILQLERKGYFRVDVPFVRASKPIILFAIPDGRQRK----------------------------------------------------------------------------------------------------------------------------------------------------------------------------------------------------------
>Ombrophytum
----------------------------------------------------------------------------------------------------------------------------MLSALLIDFKLRNSNP--N----------------------LEHSPLPLSSSSPLLLIVSLDLYNMIYTPCLVNLLPYTMKFAHVHIHFPLLT--------INSCLTVSSRYQFNRM-----SGNTKGGGKSLSRSS-EIELPDAETGKVRLRFAPEPSGYLHIGHAKAALLNQYFSQKYEGQVIIRFDDTNPSKENNEFVENIMKDIETLGIRYEKVT--YTSDYFPKMMVLAESLILKGKAYVDDTPREQMQKERMDGIESKCRSNTIEENIELWKEMIAGSERGLQCCLRGKL-DMKDPNKSLRDPVYYRCNPVLHHRIGSQYKIYPTYDFACPFVDAEEGITHALRSSEYHDRNAQYHWIQEDMGSKKVHIYEFSRLNMVYTLLSKRKLLWFVQNGKVDGWNDPRFPTVQGIVRRGLKIEALIQFILEQGASKNLNLMEWDKLWNINKRIIDPVCPRHTAVNEECRVSLTLLDGPEDSFVRIIPRHKKYEGAGDKCTTYTKRIWLDYADAECISVDEEVTLMDWGNAIVREI--QRDEEG--KVTRLIGTLHLEGSVKSTKLKLTWLPETNELVKLTLVEFDYLITKKK-------------IEDDEDFVGVVNPSTKKETDAWGDSNMRNLQRGEILQLERKGYFRVDVPFIRASKSMVLFAIPDGRQRK----------------------------------------------------------------------------------------------------------------------------------------------------------------------------------------------------------
>Rhop___TRINITY_DN1539_c0_g1_i5.p1
-----------------------------------------------------------------------------------------------------------------------------------------------------------------------------------------------------------------------------------------------------MSGDMDNSRGKPAVRSSEVELPDAEHGKVCLRFAPEPSGYLHIGHAKAALLNQYFAEKYEGQLIIRFDDTNPSKENNEFVENIMKDVETLGIRYQKVT--YTSDYFPKMMKVAESMILGSKAYVDDTPREQMQKERMDGIESKCRDNTVEQNMALWKEMVAGSARGLQRCLRGKL-NMKNPNKSLRDPVYYRCSSVPHHRIGSRYSVYPTYDFACPFVDAEEGITHALRSSEYHDRNPQYHWIQKDMGFRKVHIYEFSRLNMVYTLLSKRKLLWFVQNGKVDGWDDPRFPTVQGIVRRGLKIEALIHFILEQGASKNLNLMEWDKLWNMNKRIIDPVCPRHTAIIEEGCVLLTLLDGPDAAFARILPRHKKHAGTGEKCTTYTKRIWLDRSDADSITEDEEVTLMDWGNAVVKEIIHIRGDDGSRRVSGLAGCLHLEGSVKSTKLKLTWLPETDELVRLTLVEFDYLITKKK-------------IEEDEDFMGVVNPVTKMETSAMGDSNMRNLQRGEVLQLERKGYFRVDVPFIRPSKPMVLFSIPDGRQKK----------------------------------------------------------------------------------------------------------------------------------------------------------------------------------------------------------
>Rhop___TRINITY_DN1539_c0_g1_i7.p1
-------------------------------------------------------------------------------------------------------------------------------------------------------------------------------------------------------------------------------------------------MSGDMDNSRGKPAVQPAVRSSEVELPDAEHGKVCLRFAPEPSGYLHIGHAKAALLNQYFAEKYEGQLIIRFDDTNPSKENNEFVENIMKDVETLGIRYQKVT--YTSDYFPKMMKVAESMILGSKAYVDDTPREQMQKERMDGIESKCRDNTVEQNMALWKEMVAGSARGLQRCLRGKL-NMKNPNKSLRDPVYYRCSSVPHHRIGSRYSVYPTYDFACPFVDAEEGITHALRSSEYHDRNPQYHWIQKDMGFRKVHIYEFSRLNMVYTLLSKRKLLWFVQNGKVDGWDDPRFPTVQGIVRRGLKIEALIHFILEQGASKNLNLMEWDKLWNMNKRIIDPVCPRHTAIIEEGCVLLTLLDGPDAAFARILPRHKKHAGTGEKCTTYTKRIWLDRSDADSITEDEEVTLMDWGNAVVKEIIHIRGDDGSRRVSGLAGCLHLEGSVKSTKLKLTWLPETDELVRLTLVEFDYLITKKK-------------IEEDEDFMGVVNPVTKMETSAMGDSNMRNLQRGEVLQLERKGYFRVDVPFIRPSKPMVLFSIPDGRQKK----------------------------------------------------------------------------------------------------------------------------------------------------------------------------------------------------------
>Amborella___AmTr_v1.0_scaffold00045.166
--MEMISLQYSSDNPP-LSVLVAASISGVPLSP-DPCLPAGSSPVFAFE---SGLKLHGTAV--LLRFVGRAGS-LPKFYERDAFESGQIDEWLEYAPTLSSGAEFEVASSYIDVFLSLRTFLVGHILSIADIAIWSGLAG-T---------------------GQRWESLRKS-NKYPNL-VRWF--NSLAMEYPALLNEVTEKFVGKR---GVGK--------PRAMKPKERDESLS-------KGESNEKEKA-SGTTFEVDLPHAEVGKVCLRFAPEPSGYLHIGHAKAALLNRYFAERYKGRLIVRFDDTNPSKESNEFVENLLIDIASLGIKWDAIT--YTSSYFDELMGMAKKLIEEGKAYVDDTPREQMQKERMDGIESKCRNNSVEQNLALWKDMIGGTERGLQCCVRGKL-DMQALNKTLRDPVYYRCNPVAHHRVGSNYKVYPTYDFACPYVDSIEGITNALRASEYHDRNEQYHRILDDMNLRQVHIYEFSRLNLVYTLLSKRKLKWFVESGKVEGWDDPRFPTVQGIIRRGLMVDALVQFILSQGASKNLNLMEWDKLWTINKKIIDPVCPRHTAVLEEGRVTLVLSDGPRTPFVQIVPRHKKYDGAGKKATTYMKRILIDGADASAISEGEEVTLMDWGNAIIKEI--QKDENG--NITLLTGVLHLEGSVKTTKLKLTWLPETPELVSLSLVELDYLITKKK-------------LDEDEDFLDALNPCTKWELPALGDSNMRNLKRGEILQLERKGYYRCDVPFLKPSKPMVLIAIPDGRQQPVPRRPC----------------------------------------------------------------------------------------------------------------------------------------------------------------------------------------------------
>Beta___EL10Ac8g19499.1
---MEMKLLYAVDNPP-LPVIAACSIRRISMM---DSLPSSSAPSFILP---DGSKIEGTFI--ILRYIGRRM----NLYGKGVFQSGQVDEWLDYIPIFYQASKFEVACSFVDTFLSTSSFLVGCDLSIADLALWSALSET----------------------SQRWGSLMRS-KKYKNL-VRWY--NSLMHEYATSLNQVLRMVVGN---RKPST--------GISTDSNSKSLSGI-----YSNGVTSEKTNTPSSSLPEIDLPNAEVGKVCLRFAPEPNGYLHIGHSKAALLNKYFADKYEGRLIVRLDDTNPAKESDEFVQSLLKDIDSLGLVYEVIT--YTSDYFPRLMEMAEKLIREGKAYVDDTPVEQMRTERDEGVESKCRGNTLSKNLELWKEMIAGSERGIKCCLRGKI-DFQNPNKCLRDPVYYRCNLVPHHRVGSKYKVYPTYNFASPFVDALEGVTHALRSNEYRDRDAQYHLIQKDMGVREVCFYEFSRLNMVYTLLSKRKLLWFVQNGRVEGWDDPRLPTVQGMVRRGLKIEALAQFIREQRASTNQNMMEWDKLWSINKRIIDPVCPRHTAVLEDRRVIISLIDGPVEPFVRILPRHKKLKDTGDKCIYYTKNVWIDYVDALSISLNDEVTLMDWGNAIIKEM--KRDETG--TIVQLIGVLHLEGSVKATKLRLTWLPEMDELVRLQLVEFDYLITKEKLVKNNKKKGNEEKMQDEEDFLKTLNPVTRKDTLALGDSNMRNLKSGDIIQLERKGYFRCDVPYLRHSKPMVLFAIPDGRQRNVVK-------------------------------------------------------------------------------------------------------------------------------------------------------------------------------------------------------
>Beta___EL10Ac5g10592.1
---MEIKLLFAADNPP-LSVIAAAKISGVLNSF-DSSLPSGSVPQFVFS---DGSKLRGTFV--LLRYIGRVASNL-NLYEKDPLQAAQIDVLLDYLPVLDKGSEFEAGCSYLDTYLLTNTFLVGHSVTIADISLWASLAG-T---------------------GQRWESLRKSNKKYQNL-VRWY--NSLSSEFS-ALNEVLQAHVGKK---GLGK--------PVTGKSIDQESRNESK---SSGNDINEKAKAPSRP--KVELPGAEVGKVCVRFAPEPSGYLHIGHSKAALLNKYFAETYKGRLIVRFDDTNPAKESNEFVENLLKDIETLGIVYDAVT--YTSDYFPQLMEMAENLIHQGKAYVDDTPREQMQKERMEGIESKCRNNSVEKNLELWKEMIAGSDRGLMCCIRGKL-DMQDPNKSLRDPVYYRCNPMPHHRIGSKYKVYPTYDFACPFVDSIEGISHALRSSEYHDRNAQYFRIQQDMGLRKVMIYEFSRLNMVYTLLSKRKLLWFVQNGKVDGWDDPRFPTVQGIVRRGLKIEALIQFILEQGASKNLNLMEWDKLWTINKKIIDPVCARHTAVIEERRVLVTLTDGPDHPFTRIIPRHKKYEGAGEKCTTYTKNIWIDYADAEAISANEEVTFMDWGNAIIKEI--KKDDAG--NVVQLIGVLNLEGSVKTTKLKLTWLPEIDELVKLQLMEFDYLISKK-----K--------VEEDEDFLDVLNPVTKKETLAIGDANMRNLKHGEVIQLERKGYFRCDVPFVRRSKPIVLFAIPDGRQESVMR-------------------------------------------------------------------------------------------------------------------------------------------------------------------------------------------------------
>F-Carietinum___Ca_03581
--MDIVTFSFSAATPP-LSVIAAVKLAGFSPSI-DASLPSDSAPTFIFS---NGLKLRGPLV--LLRYIARTA----NFYGQNAFETSQIDELLEYAPVLSSGPAFETGCKYIDDYLEKRTFLVGYSLSIADLAIWAGLAG-T---------------------GKRWESLRKS-KKYPNL-SRWY--NSIVTEYGTALNEVTTTYIGKK---GLGE--------PSATKPKDHPVVTDKW--KNVNGDVSEKIKLGGKPSAEIDLPDAEIGKVRLRFAPEPSGYIHIGHSKAAFLNKYFTERYQGHLILRFDDTNPAKESKEFEESIAKDIDTLGIKFDTIT--YTSDYFPELMEMAEKLISQGKAYVDDTPKLQLRQERMNGIESKCRNNSVDENLKLWKEMIAGSERGLQCVVRGKL-DMQDPNKCLRDPVYYRCNTLPHHRTGSKYKVYPTYDFACPYVDAKEGITHALRASEYRDRGAQYSRIRDDMGVREVLIYEFSRLNMVYTLLSKRNLLWFVQTGKVDGWDDPRVPTVQGIVRRGLKIEALIQFITEQGASKNLNLMEWDKLWTINKKIIDPVCPRHTAVIAERRVLLTLTDGPEKSFVRIIPRHKKFEAAGNKATTYTKRIWIDYADAGSISAGEEVTLMDWGNAIIKEV--EKDQDG--NVTGLSGVLHLEGSVKTTKLKLTWLPDSDELVSLTLAEFDHLITKK-----K--------VEKKEDIIDVVNPCTKKEILAYGDSNMRNLQRGEILQLERKGYFRCDVPFVRPSKPIVLFLIPDGRQQTSSK-------------------------------------------------------------------------------------------------------------------------------------------------------------------------------------------------------
>F-Carietinum___Ca_03583
--MDINTFSFSAATPP-LSVIAAAKLAGFSPSI-DTSLPSDSAPTFIFS---NGLKLRGPFV--LLRYIARIA----NFYGQNAFETSQIDELLEYAPVLSSGPAFETGCKYIDDYLEKRTFLVGYSLSIADLAIWEGLAG-T---------------------GKRWESLRKS-KKYPNL-ARWY--NSIVTEYGTALNEVTTTYIGKK---GLGE--------PSATKPKDHPVVTDKV--KNVNGDVSEINKLGSKPSAEIDLPDAEIGKVRLRFAPEPSGYLHIGHSKAALLNKYFAQRYQGQIIVRFDDTNPAKESNEFVDSIVKDIDTLGIKYEKIT--YTSNYFPELMEVAEKLISQGKAYVDDTPREQMQQERMDGIESKCRNNSVDENLKLWKEMIAGSERGLQCVVRGKL-DMQDPNKSLRDPVYYRCNTMPHHRIGSKYKVYPTYDFACPYVDAKEGITHALRASEYHDRNAQYYRIQEDMGVRKVILYEFSRLNMVYTLLSKRKLLWFVQNGKVDGWDDPRFPTVRGIVRRGLKVEALIQFIVEQGASKNLNLMEWDKLWTINKKIIDPVCPRHTAVIAERRVLLTLTDGPEKSFVRIIPRHKKYEAAGTKATTYTKRIWIDYADAESISAGEEVTLMDWGNAIIKEV--EKNQDG--NVTGLSGVLHLEGSVKTTKLKLTWLPDSDELVSLTLTEFDYLITKK-----K--------VEDNEDIIDVLNPCTKKEILAYGDSNMRSLQRGEVLQLERKGYFRCDVPFVRPSKPIVLFSIPDGRQQTSSK-------------------------------------------------------------------------------------------------------------------------------------------------------------------------------------------------------
>Cucumis___Cucsa.051070.1|PACid_16954173
--MDIKLLSFPADNTP-FSVIVAAKLAGITFPS-DSSLPSASPPTFFFT---DGLKLHGASV--LLRYIGRVTN-IPNFYGQNAFESSQIDEWLEYAPILSSGSAFENACSYVDKYLERRTFLVGHSLSLADVAIWSGLAG-T---------------------GQRWESLRKS-KKYLNL-QRWF--NSLLVEYSDELDDVLTAFVGKR----GGK--------SSGPKLKEQGLKTN-----SVNQDASDKGKAGSKSTFEVDLPNVEFGKVRLRFAPEPSGYLHIGHSKAALLNQYFAQRYNGEVIIRFDDTNPAKESNEFVENLLKDIETLGIKYETVT--YTSDYFPQLMEMAENLIRQGKAYIDDTPREQMQKERMEGIESKSRSNSPGENLRLWKEMILGTEQGLLCCLRGKL-DMQDPNKSLRDPVYYRCNPIPHHRIGSKYKIYPTYDFACPFVDSIEGITHALRSSEYHDRNAQYYRIQEDMGLRKVHIYEFSRLNMVYTLLSKRKLLWFVQNGKVDGWDDPRFPTVQGIVRRGLKIEALIQFILEQGASKNLNLMEWDKLWTINKKIIDPVCPRHTAVIEERRVLFTLGNGPEIPFVRIIPKHKKYEGAGEKSTTFTKRIWIDQSDAQCIEVDEEITLMDWGNAIVKGI--EKDQDG--FVKQLSGILHLEGSVKTTKLKITWLPEIKELVTLSLMEYDYLITKK-----K--------LEEGEDFLDVLNPCTKKETIAVGDSNMRNIKRGDILQLERKGYFRCDVPYVRSSKPIVLFAIPDGRQQSCLK-------------------------------------------------------------------------------------------------------------------------------------------------------------------------------------------------------
>Citrus___orange1.1g043341m|PACid_18107196
MTMEIKVLSFPADSPPLL-VIAAAKLAGITIPT----ETSGSAPTFSFS---NGSKLQGTYV--LLRYIGRVG----NFYGQNAYEAGEIDEWLDYTPVFSSGSEFENACTYVDKYLERRTFVVGHSLSIVDIAIWSALAG--T--------------------GQRWDSLRKS-KKYQNL-VRWF--NSLSAEYSDSLDEVTATYVSN---RGLGK--------PTAAKSKEQQG---------VKGDVSEKGKAGSRPSFEVDLPDAEIGKVRLRFAPEPSGYLHIGHSKAALLNQYFAQRYQGQLIVRFDDTNPAKESNEFVDNLLKDIETLGIKYETVT--YTSDYFPDLMEMAENLIRQGKAYVDDTPREQMQKERMDGIESKCRNNSIEENMKLWKEMIAGSERGLECCLRGKL-DMQDPNKSLRDPVYYRCNPIPHHRIGSKYKVYPTYDFACPFVDAKEGITHALRSSEYHDRNAQYYRIQEDLGVRKVHIYEFSRLNMVYTLLSKRKLLWFVQNGKVDGWDDPRFPTVQGIVRRGLLVEALIQFILEQGASKNLNLMEWDKLWTINKKIIDPVCPRHTAVIEDRRVLLTLTDGPDKPFVRIIPRHKKYEGAGEKATTYTKRIWIDHADAQLISANEEITLMDWGNAIVKEIS--RDQDG--NVTQLSGFLHLEGSVKNTKLKLTWLPETNELVNLTLVGFDYLITKK------K-------LEEGEDFLDVLNPCTRFETAAIGDSNMRNLKRGEILQLERKGYFRCDVPFTRSSKPVVLFAIPDGRQQAVFK-------------------------------------------------------------------------------------------------------------------------------------------------------------------------------------------------------
>Daucus___DCAR_025145
---MDLKLHYPPDSLP-LSAITTAKLAGIPISV-HSDLSSPSPPALLLP---TGVKLQGINA-I-LRYLGRISKNVQGLYKRDDLESSQIDEWLDYAPLFASGSEFEGACKFVDGYLLHRTFLVGYSLSIADLAIWSGLAV-T---------------------GRRWESLKDS-KKYPNL-GRWF--NSISAEYG-ALNEVTAQYAGKK---GSGK--------PTTKSVEKEQKGSN----ALANGDV---GKVGSRSTNEVDLPNAEGGKVCLRFAPEPSGYLHIGHSKAALLNQYFADRYHGKIIIRFDDTNPAKESNEFVDNLLIDIKTLGINYKDVT--YTSDYFPQLMEMAEKLIREKKAYVDDTPREQMQKERMDGIESRCRNHSVEENIKLWKEMIAGSERGLMCCVRGKL-DMQDPNKSLRDPVYYRCNPMAHHRIGNKYKIYPTYDFACPFVDSIEGITHALRSSEYHDRNAQYYRIQNDMGLREVYIYEFSRLNMVYTLLSKRKLLWFVQNGKVDGWDDPRFPTVQGIVRRGLQIEALIQFILEQGASKNLNLMEWDKLWTINKKIIDPVCPRHTAVSAE-RVLLMLKDGPDDPYVRIIPRHKKYPGAGDKATTYTKSVWLDLADAKCISAGEEITLMDWGNAIVKEI--SKDEDG--SIKHLTGVLNLAGSVKTTKLKLTWLPDTNELVPLSLMEFDYLITKK-----K--------LDEDEDFVDVLNPCTKKESAAYGDSNMRNLKKGEILQLERKGYFRCDVPFVRPSKPIVLFAIPDGRQQTK---------------------------------------------------------------------------------------------------------------------------------------------------------------------------------------------------------
>Eucalyptus___Eucgr.H01345.1.p
--MEIAQLSFAADSPP-LSVIAAAKLAGVPLPL-DSSLPSGSPPFLLCS---NGRKLLGTSV--LLRHIGSVSK-TQGLCGSAESESSEIDKWLDYSPILSSGSEFENACKYLDEYLEKRTFLVGHSLTIADIAIWSGLAG-V---------------------GLRWESLRKS-KKYQNL-VRWF--NSIYSEYNDFLDAIITTYVGKK---GSGK--------AAAAKQASSNQSKS------VNGDVSDKGKGSSKSSAEVDLPDAEFGKVCLRFAPEPSGYLHIGHSKAALMNQYFAQRYQGKVIVRFDDTNPAKESNEFVDNILKDIETLGIQYDRVT--YTSDYFPQLMEMAEKLIREGKAYVDDTPREEMQKMRMDGVESKCRSNSVEENLKLWKEMIKASDRGLQCCLRGKL-DMQDPNKSCRDPVYYRCHPMAHHRIGAKYKLYPTYDFACPFVDSIEGITHALRSSEYHDRNAQYYRIQEDMGLRKVHIYEFSRLNMVYTLLSKRKLLWFVQNGKVDGWDDPRFPTVQGIVRRGLKIEALIQFILEQGASKNLNLMEWDKLWSINKRIIDPVCPRHTAVVEERRVLLHLVDGPETPFVRIIPRHKKYEGAGEKATTYTKKIWLEHADAECISVNEEMTLMDWGNAIVKGI--EKDEDG--NITQLTGVLHLEGSVKTTKLKLTWLPETNELVNLSLVEFDYLISKK-----K--------LEEGEDFLDVLNPCTKKVTAALGDSNMRNLKHGENIQLERKGYFRCDVPFIRPSKPIVLIAIPDGRQQSVLK-------------------------------------------------------------------------------------------------------------------------------------------------------------------------------------------------------
>Helianthus___HanXRQChr03g0071281
--MTEFQLLIASDETPPLSLLAVARVAAVSLTV-HPTLTAPSPPVLVLT---NGTKLRGVNV--LLRYLGRTATTIPSFYQRDGLETAQIDEWLEYAPIFSIGSEYEGACKYVDSYLLHHTFLVGQSLSVADIVVWSYLAG-A---------------------GKRWESLMKS-KKYQNL-ARWYS--MISTEHAAVLDQLTATYTKKK------D--------SAPVKTKET-----------VQGPSSNKQVVSSRP--EVDLPDAEMGKVCLRFAPEPSGYLHIGHSKAALMNQYFAQRYNGKVIVRFDDTNPAKESNEFVDNLLVDIKTLGINYEKVT--YTSDYFPQLMEMAEKLIKEGKAYIDDTPREQMQKERMDGIDSKCRNKSVDENMKLWKEMISGSERGLQCCLRGKL-DMQDPNKSLRDPVYYRCNPMPHHRIGSKYKIYPTYDFACPFVDSIEGITHALRSSEYHDRNAQYYRIQEDMGLRKVHIYEFSRLNMVYTLLSKRKLLWFVQNGKVDGWDDARFPTVQGIVRRGLQIEALIQFILEQGASKNLNLMEWDKLWNINKKIIDPVCPRHTAILEEGRVLLTLTNGPETPFVRVVPKHKKYEGAGEKATTFTKKIWLEHADATAISVGEEITLMDWGNAIVKEI--NKGPDG--IVTELVGVLHLEGSVKTTKLKLTWLPEIDELVPTTLVEFGYLITKK-----K--------LEEDEDFVDVLNPSTKKEIAALGDANMRNLKRGDILQLERKGYFRCDVPFIRPGKPIVLYSIPDGRQVTKG--------------------------------------------------------------------------------------------------------------------------------------------------------------------------------------------------------
>Hydrangea___Hyque.17G090900.1.p
---MEISLLFPADSPP-LSVIAAAKVAGISLSI-DSTLITGSPPSFVFS---NGMKLHGTNV--LLSYLGLAAS-IPNFYGRDAFESAQIHQWLEYAPVLASGSEFEGACNYIDEYMLKRTFLVGVSLSIADIAIWSGLAV-T---------------------GQRWESLRKS-KKFQNL-VRWF--NSLFVEYGGVLNDVTSTYVGKR---GTGK--------PAASKGKEKEQPGVNH-SNHVNGDSKEKGKAG-RSTFEVDLPDAEIGKVRLRFAPEPSGYLHIGHSKAALLNQYFAQRYQGQVIIRFDDTNPAKESNEFVESLLIDIGTLGIKYEVVT--YTSDYFPQLMEMAEKLILEGKAYVDDTPREQMQKERMDGIESSCRNNSPEENMRLWKEMIAGSERGLMCCVRGKL-DMQDPNKSLRDPVYYRCNPLPHHRIGSRYKVYPTYDFACPFVDAIEGITHALRSSEYHDRNAQYYRILEDMGLRKVHIYEFSRLNLVYTLLSKRKLLWFVQNGKVEGWDDPRFPTVQGIVRRGLKIEALIQFILEQGASKNLNLMEWDKLWTINKKIIDPVCPRHTAVIEERRVLLTLSDGPEEPFVRIIPRHKKYEGAGEKATTFTKRIWIDHADAESVSVDEDITLMDWGNAIIKGI--EKDQDG--KVRELVGVLHLEGSVKTTKLKLTWLPETSELVNLSLVEFDYLITKK-----K--------LEEGEDFIDVLNPCTRKETTALGDSNMRNLKRGEILQLERKGYFRCDVPFVRPSKPIVLFAIPDGRQQPVPKVTFSRMLINDVCRTRTVEWIHIFRL------------------------------------------------------------------------------------------------------------------------------------------------------------------------------
>Hydrangea___Hyque.03G127100.1.p
---MEINLSFPADSPP-LSVIAAAKLAGISLSI-DSTLTTGAPPTFVFS---NGLKLHGTNV--LLCYLGRAAK-IPNFYGRDALESAQIHQWLEYAPVFASGSEFEGACSYIDRYLLKRTFMVGLSLSIADIAIWAGLAG-T---------------------GLRWESLRKS-KKYQNL-VRWF--NSISVEYSTALTDVTSTYVGKR---SSGK--------PVASKKEKEQ-----------QGVNHHSSNVNVRATSEIDLPDAEVGKVRLRFAPEPSGYLHIGHSKAALLNQYFAQRYQGQVIIRFDDTNPAKESNEFVENLLVDIGTLGIRYETVT--YTSDYFPKLMEMAEKLIIEGKAYVDDTPRDQMQKERMDGIESTSRNNSPEENMKLWKEMISGSERGLLCCLRGKL-DMQDPNKSLRDPVYYRCNPVPHHRIGSKYKIYPTYDFACPFVDAIEGITHALRSSEYHDRNAQYHRIQEDMGVRKVHLYEFSRLNLVYTLLSKRKLLWFVQNGKVDGWDDPRFPTVQGIVRRGLKIEALIQFILEQGASKNLNLMEWDKLWTINKKIIDPVCPRHTAVVEERCVLLTLTDGPEEPFVRIIPRHKKYEGAGEKATTYSRRIWIDHADAESVSVDEEITLMDWGNAKIKEI--EKDQDG--KVIQLIGVLHLEGSVKTTKLKLTWLPETNELVNLSLVDFDYLITKK-----K--------LEEGEDFLDVLNPCTKKETAALGDSNMRNLKRGEILQLERKGYFRCDVPFVRPSKPIVLFAIPDGRQQTVLK-------------------------------------------------------------------------------------------------------------------------------------------------------------------------------------------------------
>Kalanchoe___Kalax.0989s0004.1.p
---MTLKIAFSADNPP-LSVIAAAKLVGAEHSL-DSSLPSGSSPSLNFS---DGSRLRGANV--LLRYFARIAK-GSDLFGQNALEASQIDEWLEYTPVLASGPDFETACANLDNYLLQRTLFVGYTFSIADIAIWAGLAG-S---------------------GQRWESLRKS-KKYQNL-VRWY--NSISSEYSIVLQEVVSFVPKKG----SGK--------PTATKLKENDQKGK------TNGDIVEKGKTGSRSTFEVDLPEAEIGKVCLRFAPEPSGFLHIGHSKAALLNQYFADRYQGKLIIRFDDTNPAKESNEFVDNLLKDIETLGIKYETVT--YTSDYFPQLMEMAEKLIHEGKAYVDDTPREQMQKERMDGIESKRRSNSIEENLELWKEMIAGSERGLLCCLRGKL-DMQDPNKSLRDPVYYRCNPIPHHRIGSKYKIYPTYDFACPFVDAYEGITHALRSSEYHDRNAQYHRIQDDMGVKRVHLYEFSRLNMVYTLLSKRKLLWFVENGKVDGWDDARFPTVQGIVRRGLKIEALIQFILEMGASKNLNLMEWDKLWTINKKIIDPVCPRHTAVIGEQKVLLTLSDGPDKPFVRIIPRHKKYEGAGDKCTTFTKSIWIDFSDANSISEDEEITLMDWGNAIVKKI--VKDNDG--NVTRLEGVLHLQGSVKTTKLKLTWLPDTNELVDLSLVEFDYLITKK-----K--------LEEGEDFVDVINPTTKREIAAIGDSNMRNLKRGEIIQLERKGYFRCDVPFLRPSKPIVLYVIPDGRQQSLLR-------------------------------------------------------------------------------------------------------------------------------------------------------------------------------------------------------
>Kalanchoe___Kalax.0038s0185.1.p
---MTLKIAFAADNPP-LSVIAAAKLAGAEHSL-DSSLHSGSSPSLIFP---DGSQLRGAYV--LLRYFARTAK-CSDFYGQDALEASQIDEWLEYSPVLASGPDFETACTYLDNYLLQRTLFVGYRLSIADIAIWAGLAG-T---------------------GQRWESLRKS-KKYQNL-VRWY--NSMSSEYSTVLQEV-ASYVPKK---GSGK--------PTATKSKETDQKGS------TNGDIAEKGKAGNRSTFEVDLPEAEIGKVRLRFAPEPSGFLHIGHSKAALLNQYFADRYQGKLIIRFDDTNPAKESNEFVDNLLKDIETLGIKYETVT--YTSDYFPQLMEMAEKLIREGRAYVDDTPREQMQKERMDGIESKRRNNSIEENLELWKEMIAGSERGLLCCLRGKL-DMQDPNKSLRDPVYYRCNPIPHHRIGSKYKIYPTYDFACPFVDAYEGITHALRSSEYHDRNAQYHRIQDDMGVKRVHLYEFSRLNMVYTLLSKRKLLWFVENGKVDGWDDARFPTVQGIVRRGLKIEALIQFILEMGASKNLNLMEWDKLWTINKKIIDPVCPRHTAVISERKVLLTLTDGPDKPFVRIIPRHKKFEGAGEKCTTFTKGIWIDFSDASSISEDEEITLMDWGNAIVKKI--VKDGDG--NVTQLEGALHLQGSVKTTKLKLTWLPDTNELVDLSLVEFDYLITKK-----K--------LEEGEDFVDVINPTTKREITAIGDSNMRNLKRGDIIQLERKGYFRCDVPFLRPSKPIVLYVIPDGRQQSLLR-------------------------------------------------------------------------------------------------------------------------------------------------------------------------------------------------------
>Kalanchoe___Kalax.0172s0034.1.p
---MTIKIAFAADNPP-LSVIAAAKLAGAEHSL-DSSLHSGSSPSLIFP---DGSQLRGAYV--LLRYFARTAK-CSDFYGQDALEASQIDEWLEYSPVLASGPDFETACTYLDNYMLQRTLFVGYSLSIADIGIWAGLAG-T---------------------GQRWESLRKS-KKYQNL-VRWY--NSVSSEYSTVLQEVASFVPKKG----SGK--------PTATKSKETDQKGS------TNGDIAGKGKAGNKSTFEVDLPEAEIGKVRLRFAPEPSGFLHIGHSKAALLNQYFADRYQGKLIIRFDDTNPAKESNEFVDNLLKDIETLGIKYETVT--YTSDYFPQLMEMAEKLIREGRAYVDDTLREQMQKERMDGIESKRRNNSIEENLELWKEMIAGSERGLLCCLRGKL-DMQDPNKSLRDPVYYRCNPIPHHRIGSKYKIYPTYDFACPFVDAYEGITHALRSSEYHDRNAQYHRIQDDMGVKRVHLYEFSRLNMVYTLLSKRKLLWFVENGKVDGWDDARFPTVQGIVRRGLKIEALIQFILEMGASKNLNLMEWDKLWTINKKIIDPVCPRHTAVISERKVLLTLTNGPDKPFVRIIPRHKKYEGAGEKCTTFTKGIWIDFSDASSISEDEEITLMDWGNAIVKKI--VKDGDG--NVTQLEGALHLQGSVKTTKLKLTWLPDTNELVDLSLVEFDYLITKK-----K--------LEEGEDFVDVINPTTKREITAIGDSNMRNLNRGDIIQLERKGYFRCDVPFLRPSKPIVLYVIPDGRQQSLLR-------------------------------------------------------------------------------------------------------------------------------------------------------------------------------------------------------
>Kalanchoe___Kalax.0189s0042.1.p
---MTLKIAFSADNPP-LSVIAAAKLVGAEHSL-DSSLPSGSSPSLNFS---DGSLLRGANV--LLRYFARIAK-GSDLYGQNALEASQIDEWLEYTPVLASGPDFETACANLDNYLLQRTLFVGYTFSIADIAIWAGLAG-S---------------------GQRWESLRKS-KKYQNL-VRWY--NSISSEYSIVLQEVVSFVPKKG----SGK--------PTATKSKENDQKGK------TNGDIVEKGKTGSRSTFEVDLPEAEIGKVCLRFAPEPSGFLHIGHSKAALLNQYFADRYQGKLIIRFDDTNPAKESNEFVDNLLKDIETLGIKYETVT--YTSDYFPQLMEMAEKLIHEGKAYVDDTPREQMQKERMDGIESKRRSNSIEENLELWKEMIAGSERGLLCCLRGKL-DMQDPNKSLRDPVYYRCNPIPHHRIGSKYKIYPTYDFACPFVDAYEGITHALRSSEYHDRNAQYHRIQDDMGVKRVHLYEFSRLNMVYTLLSKRKLLWFVENGKVDGWDDARFPTVQGIVRRGLKIEALIQFILEMGASKNLNLMEWDKLWTINKKIIDPVCPRHTAVISEQKVLLTLTDGPDKPFVHIIPRHKKYEGAGDKCTTFTKSIWIDFSDANSISEDEEITLMDWGNAIVKKI--VKDNDG--NVTRLEGVLHLQGSVKTTKLKLTWLPDTNELVDLSLVEFDYLITKK-----K--------LEEGEDFVDVINPTTKREIAAIGDSNMRNLKRGEIIQLERKGYFRCDVPFLRPSKPIVLYVIPDGRQQSLLR-------------------------------------------------------------------------------------------------------------------------------------------------------------------------------------------------------
>Lactuca___Lsat_1_v5_gn_7_54881.1
-----MELLIASDATPPLSVLATAKVAGVSLTV-NPTLTAGSPPVLVLT---NGLKLRGTNV--LLKYLARTSTAIPNLYERDAFETGQIDEWLEYAPIFSSGSEYEGACKYVDGYLLHRTFLIGHSLSVADITIWSYLAG-A---------------------GKRWESLMKS-KKYQNL-GRWYT--MISTQHAAVLDELTSSFSKKK---DSSK--------PSSSTNVTDE-----------SNKKQIANGVVNSNRPEVDLPHVEMGKVCLRFAPEPSGFLHIGHAKAALLNQYFAQKYNGKIILRFDDTNPAKESNEFVDSLITDVGTLGIKYEKIT--YTSDYFQILMEMAEKLIKEGKAYIDDTPREQMKHERMEGIESKCRNQSIDENIKLWNQMILGTERGLQCCLRGKFPSMQDPNKSMRDPVYYRCNPMPHHRIGSKYKIYPTYDFACPFVDSYEGITHALRSSEYHDRNPQYFQVQEDMGLRKVHIYEFSRLNMVYTLLSKRKLLWFVENRKVDGWNDARFPTVQGIVRRGLQIEALIQFILEQGASKNLNLMEWDKLWNINKRIIDPVCPRHTAIVEENRVLLTLLDGPHKPFVRVVPKHKKHPAAGDKATTFTKKIWIEQVDAKAINPNEEITLMDWGNAIVKEI--KKGENG--NVTELIGVLHLEGSVKTTKLKLTWLPETNELVPLSLVEFGYLITKK------K-------VEEDEDFVDVVNTDSKKEIGAVGDSNMRNVKRGDIVQLERKGYFRCDVPFIRPSKPIVLYAIPDGRQTATK--------------------------------------------------------------------------------------------------------------------------------------------------------------------------------------------------------
>Lactuca___Lsat_1_v5_gn_3_136520.1
-----MELLIAADSTPPLAVLATAEVAGVSLTV-NPTLTVGSPPILVLT---NRLKLRGTN--I--------------------------DKWLEYAPILSRGSEFECACKYVDGYLLHRTFLVGHSLSLADITIWSYLAV-X-------------------------ESLLKS-KKYQNL-GRWYT--MISTQHAAVAS--------------------------ASSKKKE------------LSCSTNVKGDDDDSNRPEADLPYAEMGKVLLRFAPEPSGYLHIGHAKAVLLNQYFAQKYKGKLFLRFDDTNPAKESNEFVDNILIDIATLGINYEKIT--YTSDYFPILMEMAEKLIKEGKAYVDDTPKEQMRYEREKKIESKCRNQSVDENLKLWNEMVLGTEKGVECCLRGKL-DITDNNGSMRDPTYYRCNPIPHHRIGSKYKIYPTYDFACPFVDSIEGITHALRSSEYHDRNPQYSRIQEDMGVRKVHLYEFSRLNMVYTVLSKRKLLWFVENKKVDGWDDARFPTVQGIVRRGLQIQALIHFILDQGASKNLNLMEWDKLWNINKKMIDPVCPRHTAILEENRVLLTLLDGPHKPFVRVIPKHKKYAAAGDKATAFTKKIWIEQADAKAISPNDEITLMDWGNAIVREI--NKDKNG--NVTDLTGVLHLEGSFKTTKLKLTWLPDTNELVPLTLVEFGYLITKK-----K--------LETEEDIVPVANKDTKKEVGGVGDSNMRRLKRGDILQLERKGYFRCDVPFITPSNPIVLFAIPDGRQTATK--------------------------------------------------------------------------------------------------------------------------------------------------------------------------------------------------------
>Lactuca___Lsat_1_v5_gn_3_136520.2
-----MELLIAADSTPPLAVLATAEVAGVSLTV-NPTLTVGSPPILVLT---NRLKLRGTN--I--------------------------DKWLEYAPILSRGSEFECACKYVDGYLLHRTFLVGHSLSLADITIWSYLAA------------------------------------------------S------------------------------------ASSKKKE------------LSCSTNVKGDDDDSNRPEADLPYAEMGKVLLRFAPEPSGYLHIGHAKAVLLNQYFAQKYKGKLFLRFDDTNPAKESNEFVDNILIDIATLGINYEKIT--YTSDYFPILMEMAEKLIKEGKAYVDDTPKEQMRYEREKKIESKCRNQSVDENLKLWNEMVLGTEKGVECCLRGKL-DITDNNGSMRDPTYYRCNPIPHHRIGSKYKIYPTYDFACPFVDSIEGITHALRSSEYHDRNPQYSRIQEDMGVRKVHLYEFSRLNMVYTVLSKRKLLWFVENKKVDGWDDARFPTVQGIVRRGLQIQALIHFILDQGASKNLNLMEWDKLWNINKKMIDPVCPRHTAILEENRVLLTLLDGPHKPFVRVIPKHKKYAAAGDKATAFTKKIWIEQADAKAISPNDEITLMDWGNAIVREI--NKDKNG--NVTDLTGVLHLEGSFKTTKLKLTWLPDTNELVPLTLVEFGYLITKK-----K--------LETEEDIVPVANKDTKKEVGGVGDSNMRRLKRGDILQLERKGYFRCDVPFITPSNPIVLFAIPDGRQTATK--------------------------------------------------------------------------------------------------------------------------------------------------------------------------------------------------------
>Lactuca___Lsat_1_v5_gn_3_136520.3
-----------------------------------------------------------------------------MKIVVSRIITNYIDKWLEYAPILSRGSEFECACKYVDGYLLHRTFLVGHSLSLADITIWSYLAV-X-------------------------ESLLKS-KKYQNL-GRWYT--MISTQHAAVAS--------------------------ASSKKKE------------LSCSTNVKGDDDDSNRPEADLPYAEMGKVLLRFAPEPSGYLHIGHAKAVLLNQYFAQKYKGKLFLRFDDTNPAKESNEFVDNILIDIATLGINYEKIT--YTSDYFPILMEMAEKLIKEGKAYVDDTPKEQMRYEREKKIESKCRNQSVDENLKLWNEMVLGTEKGVECCLRGKL-DITDNNGSMRDPTYYRCNPIPHHRIGSKYKIYPTYDFACPFVDSIEGITHALRSSEYHDRNPQYSRIQEDMGVRKVHLYEFSRLNMVYTVLSKRKLLWFVENKKVDGWDDARFPTVQGIVRRGLQIQALIHFILDQGASKNLNLMEWDKLWNINKKMIDPVCPRHTAILEENRVLLTLLDGPHKPFVRVIPKHKKYAAAGDKATAFTKKIWIEQADAKAISPNDEITLMDWGNAIVREI--NKDKNG--NVTDLTGVLHLEGSFKTTKLKLTWLPDTNELVPLTLVEFGYLITKK-----K--------LETEEDIVPVANKDTKKEVGGVGDSNMRRLKRGDILQLERKGYFRCDVPFITPSNPIVLFAIPDGRQTATK--------------------------------------------------------------------------------------------------------------------------------------------------------------------------------------------------------
>Musa___GSMUA_Achr3P24620_001
---MEPSVAFAADSPP-LSVIAAARVAGVALST-DPSLPSGSDPVLRLA---SGETLQGTNS--LLRYIGQFAA-LPNFFGQDAFEEEQINKWLEFSSTFLSGSEFENACAHVDGHLTFRTLLVGFNLSIADIAIWSALAG-SIL-------------TSATCTGQRWESLRKS-KRYQNL-VRWF--NSILTEHGDALNEVTAAYVGKR---GLGK--------------------------------------------FPVDLPGAKVGDVCLRFAPEPSGYLHIGHSKAALLNKYFAERYQGRLIIRFDDTNPSKESNEFVDNVLKDIETMGIKSEKVT--YTSDYFEDLMKMAEKLILEGKAYVDDTPREQMQKERMDGIESRCRNNSVDVNLALWKEMIAGSERGLQCCVRGKL-DMQDPNKSLRDPVYYRCNLVSHHRIGSKYKVYPTYDFACPYVDSIEGITHALRSSEYHDRNAQYYRILEDMGLRNVQIYEFSRLNMVYTLLSKRKLLWFVQNGKVDGWDDPRFPTIQGIVRRGLKVEALVQFILQQGASKNLNLMEWDKLWTINKKIIDPICPRHTAVLEERRVILILENGPEKPFVRIVPRHKKYEPAGQKATTYTKRIWLDYADASSITEGEEVTLMDWGNAIVKEI---KKEDG--IITQLVGVLHPEGSVKATKLKLTWLPEIEELVHLALVEFDYLIKKK-----K--------LEEGEDFLDNLNPCTRWEIPALGDANMRNLKQGEVIQLERKGYYRCDVPFLRPSKPIVLFAIPDGRQQAS---------------------------------------------------------------------------------------------------------------------------------------------------------------------------------------------------------
>Malus___MD04G1184100
--MEVKVVSFPAENPP-LAELVAAKLAGISLPT-DASLPPDSPYSFQFS---NGLKLHGRNV--LLRYMGRIAK----LYGENAFEAGKIDEWLEYAPVLSQGSAFESACKHLDEYLGSNTFFANQSLSIADIAIWSGLAG-T---------------------GKRWESLRNS-KKYPNL-SRWF--NSLLAGYGDALNEVTATFIGKK---GSGK--------PIAAKAKGNQVDPQSK---GANGDASEKGKAGSKPTFEVDLPEAEVGKVRLRFAPEPSGYLHIGHSKAALLNQYFAQRYQGQLIVRFDDTNPDKESNEFVDNILKDIETLGIKYEKVT--YTSDYFPQLMKMAENLIRQGKAYVDDTPREEMKKERMDGIESKCRNNSLEENLKLWNEMIAGSKRGRECCVRGKL-DMQDPNKSVRDPVYYRCNPTPHHRIGSKYNLYPTYDFACPFVDSIEGITHALRSSEYHDRNAQYYRVQEDMGLRKVHIYEFSRLNMVYTLLSKRKLLWFVQNEKVSGWDDPRFPTVQGIVRRGLKVEALIQFILEQGASKNLNLMEWDKLWTINKKIIDPVCPRHTAVIEERRVLLTLTNGPEKPFVRIIPRHKKYEGAGEKATTYTRRIWLDYADAEAIKVDEEVTLMDWGNAIVKGI--EKDEDG---NLKLTGVLHPEGSVKTTRLKLTWLPESDELVKLSLMEFDHLITKK-----K--------LEEDENFIDVVNPCTEKETAALGDSNIRNLKRGDILQLERKGYFRCDVPYLRPSKPIVLFAIPDGRQQTGLK-------------------------------------------------------------------------------------------------------------------------------------------------------------------------------------------------------
>Malus___MD12G1197300
-MMDIKAVSFAAENPP-LAELLAAKLAGISLPT-DASLPPDSLYSLQFS---NGLKLHGKNV--LLRYIGRIAK----LYGDNPFEAGKIDEWLEYAPVLSQGSAFESACKHLDDYLGSSTFFANQSLSIADIAIWSGLAG-T---------------------GKRWEGLRNS-KKYPNL-SRWF--NSLLAEYGDALNEVTATFIGKK---GSGK--------PTATKTKGTQADQQLK---SVNGDVSEKGKAGSKPTSEVDLPEAEVGKVRLRFAPEPSGYLHIGHSKAALLNQYFAQRYKGQLIVRFDDTNPDKESNEFVDNLLKDIETLGIKYETVT--YTSDYFPQLMEMAENLIRQGKAYVDDTPREEMKKERMDGIESKCRNNSVEENLKLWNEMIAGSKRGKECCVRGKL-DMQDPNKSLRDPVYYRCNPTPHHRIGSKYNLYPTYDFACPFVDSIEGITHALRSSEYHDRNAQYYRVQEDMGLRKVHIYEFSRLNMVYTLLSKRKLLWFVQNEKVSGWDDPRFPTVQGIVRRGLKVEALIQFILEQGASKNLNLMEWDKLWTINKKIIDPVCPRHTAVIEERRVLLTLTNGPEKPFVRIIPRHKKYEGAGEKATTYTRRIWLDYADAESIKVDEEVTLMDWGNAIVKGI--EKDTDG---NLKLTGVLHPEGSVKTTKLKLTWLPESDELVKLSLMEFDHLITKK-----K--------LEEDEDFVDVVNPCTEKETAALGDSNMRNLKCGDILQLERKGYFRCDVPYLRPSKPVVLFAIPDGRQQTGSKDLISALHVCLHAPFWLLC-------------------------------------------------------------------------------------------------------------------------------------------------------------------------------------
>Manihot___Manes.08G106300.6.p
--MEIKQLSFAADNPP-LSVLSAAKVAAVVLPAPTTVTDSSSPPTVIFS---DGMKLQGTHV--LLRYIGRIAS-LPNFYGKDAFQSSQIDEWLEYSSILSSGSEFENACTYINSYLEKRTFLVGYDLSIADIAIWSGLAA-T---------------------GQRWESLRKS-KKYPNL-VRWF--NSISTEYSNELNEVTTTYVGKR---GLGK--------PVTAKSKEQQV---------VNGDSSEKGKVSSK-TSEVDLPSAEIGKVCLRFAPEPSGFLHIGHAKAALLNQHFAQRYQGELIVRFDDTNPAKESSEFVENLLKDIETLGIKYVKVT--HTSDYFDKLMKKAEELIRQGKAYVDDTPREQMQKERMDGIESKCRNNTMEENLKLWKEMAKGSERGLQCCVRGKL-DMQDPNKSLRDPVYYRCNPVPHHRIGSKYNIYPTYDFACPYVDAIEGISHALRSSEYHDRNAQYHRIQEDLGVRKVHIYEFSRLNMVYTLLSKRNLRWFVEHGKVDGWDDPRFPTVQGIVRRGLKVEALVQFILEQGASKNLNLMEWDKLWTINKKIIDPVCPRHTAVIEERRVLLSLTNGPENPFVRILPRHKKYEAAGEKATTYTKRILIDYDDANSILENEEVTLMDWGNAIVKEI--VKDESG--KITQLIGVLHLEGSVKTTKLKLTWLPEITELVNLVLVEFDYLITKK-----K--------LEEGENFLDVLNPCTKKETAALGDSNMRNLKRGEILQLERKGYFRCDVPFVRPSKPVVLFAIPDGRQATSSK-------------------------------------------------------------------------------------------------------------------------------------------------------------------------------------------------------
>Manihot___Manes.09G182400.5.p
--MEIKQLSFAADSPP-LSVLASSKVAAVVLPTPTITSDSSSPPTFIFS---DGTKLQGTYV--LLRYIGRVAS-LPNFYGQDAFQSSQIDEWLEYSSILSSGSEFENACTCIDSYLEKRTFLVGYCLSIADMAIWSGLAA-T---------------------GQRWDSLRKS-KKYPNL-VRWF--NSIFTEYSDGLNEVTTTYVGKR---GVGK--------PTTVKPKEQQV---------VNGDISEKGKVGSR-TSEVDLPDAEIGKVRLRFAPEPSGFLHIGHAKAALLNQYFAHRYQGELIVRFDDTNPAKESSEFVENLLKDIETLGIKFKKVT--HTSDYFDKLMEKAEELIRQGKAYIDDTPREQMQKERMDGIESKCRNNSVEENLKLWKEMMKGSERGLQCCLRGKL-DMQDPNKSLRDPVYYRCNPVPHHRIGSKYNIYPTYDFACPYVDAIEGISHALRSSEYHDRNAQYHRIQEDLGVRKVHIYEFSRLNMVYTLLSKRNLRWFVENGKVDGWDDPRFPTVQGIVRRGLKVEALVQFILEQGASKNLNLMEWDKLWTINKKIIDPVCPRHTAVIEERRVLLTLTNGPENPFVRIIPRHKKHEGAGEKATTYTKRIWIEYDDAKCIAENEEVTLMDWGNARVKEI--VKDESG--NVTQLIGVLHLEGSVKTTKLKLTWLPETTELVNILLMEFDYLITKK-----K--------LEEGENFLDVLNPCTKRETAALGDSNMRNLKRGEILQLERKGYFRCDVPFIRPSKPVVLFAIPDGRQATSSK-------------------------------------------------------------------------------------------------------------------------------------------------------------------------------------------------------
>Mimulus___Migut.B00906.1.p
-----MELLFPADSPP-LHVIAATKISGISLVT-KPTLDSGSPPTLALA---SGQRLHGALV-I-LRYIGRIAN-LPGFYGRDAYESSQIDQWLDYALLFGSGSEFEGACRFVDEYLLQNTFLVGNSLSIADVAVWTGLAG-A---------------------GTRWDSLRKS-KKYQNL-VRWF--NSISTEYDAVLSEFVATYVGKK---GPAK--------AASLE-----------------------NGVHANETFEVDLPHAVVGKVKLRFAPEPSGYLHIGHAKAALLNQYFAERYKGEVIIRFDDTNPDKESNEFVDNLLIDIATLGIRYTAVT--YTSDYFPQLMEMAEKLIREGKAYVDDTPREKMKVERMDGIESKSRNNSVEENLKLWKEMINGSPRGLMCCVRGKL-DMHNPNKTLRDPVYYRCNLTPHHRIGSKYKLYPTYDFCCPFVDAFEGITHALRSSEYHDRNEQYYRIQTDMGFRKVHLYEFSRLNMVYTLLSKRKLLWFVLNGIVDSWDDARFPTVQGIVRRGLKIEALIQFILEQGASKNLNLMEWDKLWAINKKIIDPVCPRYTAVIEEKRVSLILTDGPKVPFVRILAKHKKFEGAGEKAVTYSNKLWIDYADAESISVNEEVTLKDWGNAIVKEI--KKDENG--IVTELVGVLHLEGNVKNTKLKLTWLADSSELVKLSLVDFDYLITKK-----K--------LDEDEDFVPFVNPCTRTETLAVGESDMRNLNRGDVIQLERKGYYRCDAPFIRPSKPVVLYAIPDGKHQTVGK-------------------------------------------------------------------------------------------------------------------------------------------------------------------------------------------------------
>Olea___Oeu036211.1
---MELKLSFAADTPP-LAVLAAGKIAGLSLTT-DKTLAPGSPPALLLS---NGQKLQGAHV--LLRYIGRVAS-IQNFYERDPYESSQIDEWLDYAPIFCSGSEFEGACSCVDKYLLQHTFLVGNGLSIADIAIWAGLAGRIDLLLIFPFIFQLFFVLGTSGTGVRWESLRKS-KKYQNL-VRWF--NSISAEYDAALSEVLQTYVGKK---GSGK--------SVTLKLKEPKVSNTQS--TVLENGVNLDEMAGSRSASEVDLPEAEIGKVKLRFAPEPSGYLHIGHSKAALLNQYFAERYKGQVIVRFDDTNPDKESSEFVENLLKDIETLGIKYSAVT--HTSDYFPQLMEMAERLIRGGKAYVDDTPREQMQHERMEGIESRCRNNSVEENLKLWTEMIAGSTRGLMCCLRGKL-DMQDPNKSLRDPVYYRCNLTPHHRIGSKYRVYPTYDFCCPFVDAVEGITHALRSSEYHDRNDQYYRIQMDMGFKKVHIYEFSRLNMVYTLLSKRKLLWFVQNGKVEGWDDPHFPTVRGIVRRGLKVEALIQFILEQGASKNLNLMEWDKLWAINKKIIDPVCPRHTAIIEERRVLLILSDGPKDPFLRILPKHKKYEGAGEKAVTYSNRIWIDYVDAESISVSEEVTLKDWGNAIVKEI--KTDQDG--NVSELVGVLHLEGNVKKTKLKLTWLPDTNELVRLNLVDFDYLITKK-------------KLEEDEDFIDVVNPCTKKETLALGESDMRNLKHGDIIQLERKGYYRCDVPLIRPSKPIVLFAIPDGKQQTVMK-------------------------------------------------------------------------------------------------------------------------------------------------------------------------------------------------------
>Olea___Oeu016867.2
----------------------------------------------MLIQSIFRQRLQGARV--LLRYVGRIAS-IPNFYKRDPYQTSQIDEWLDYAPIFDIGSEFEGACSSVDKYLLQHTFLVGNSLSIADIAIWAGLAG--------------T--------GMRWESLRKS-KKYQNL-VRWF--NSVSAEYDAALSEVLQTYVGKK---GSGK--------SVTLKLKEPRASNNQL--TVVENGVNLDETPGSRSTSEVDLPEAEVGKVKLRFAPEPSGYLHIGHSKAALLNQYFAERYKGQVIVRFDDTNPDKESSEFVENLLKDIETLGIKYSIVT--HTSDYFPQLIEMAERLIREGKAYVDDTPREQMQHERMEGIESRCRNNSVEENLKLWNEMIVGSVRGLMCCLRGKL-DMQDPNKSLRDPVYYRCNLTPHHRIGSKYKVYPTYDFCCPFVDAVEGITHALRSSEYHDRNDQYYRIQTDMGFKKVHIYEFSRLNMVYTLLSKRKLLWFVQNGKVEGWDDPRFPTVQGIVRRGLKIEALIQFILEQGASKNLNLMEWDKLWAINKKIIDPVCPRHTAIIEEKRVLLILSDGPKDPFVRTLPKHKKYEGAGEKAVSYSNRIWIDYVDAESISVNEEVTLKDWGNAIVKEI--KKDQDG--KVSELVGVLHLEGNVKKTKLKLTWLSDTNELVRLNLVEFDYLIMKK-----K--------LEEDEDFVDVVNPCTKKETLALGESDMRNLKRGDIIQLERKGYYRCDVPFIRPSKHIVLFAIPDGKQQTVMK-------------------------------------------------------------------------------------------------------------------------------------------------------------------------------------------------------
>F-Prosopis___Palba_XP_028779419.1
--MDIERFSFAATSPP-LSVIVAAKLAGISFPI-DSSLPSDSAPTFLFP---TGLKLRGTCV--LLRYIGRVAS-IPNFYGKNALESGQIDEWLEYAPVFSSGSAFENACKYIDEYLERRTFLVGHSLSVADIAIWSGLGG--------------A--------GQRWESLRKS-KKYVNL-VRWF--NSIVTEHGDALNEITATYVGKR---GLGK--------PATKSKDQVTADHMKN----VNGDVSEKAKAGSRPSVEVDLPDAEIGKVRLRFAPEPSGYLHIGHSKAALLNKYFAERYQGQVIVRFDDTNPAKESNEFVDNVLKDIDTLGIKYETIT--YTSDYFPELMEMAEKLIREGKAYVDDTPREQMQKERMDGIESKCRNNSVEENLKLWREMIAGTERGLQCCVRGKL-DMQDLNKSLRDPVYYRCNPMPHHRIGSKYKVYPTYDFACPYVDAREGITHALRSSEYHDRNAQYYRILEDMGMRKVNIYEFSRLNMVYTLLSKRKLLWFVQNGKVDGWDDARFPTVQGIVRRGLKIEALIQFIVEQGASKNLNLMEWDKLWTINKKIIDPVCPRHTAVIAEKRVLLTLTDGPEKPFVRIIPRHKKYEGAGEKATTYTNRIWIDHADAACISAGEEVTLMDWGNAIVKEI--EKDNEG--NVTRLSGVLHLEGSVKTTKLKLTWLPEIDELVNLTLVEFDYLITKK-----K--------LEEGDDFLDVLNPCTKKETAAYGDSNMRNLKRGEILQLERKGYFRCDVPFLRPSKPIVLYAIPDGRQQTSLK-------------------------------------------------------------------------------------------------------------------------------------------------------------------------------------------------------
>F-Pvulgaris___Phvul.007G206700.1.p
--MDIKTFAFAASSPP-LPVIAAANLAGISLSI-DTSLSPDSAPAFLFS---DGRKLQGTFS--LLRYIGRVAS-LPNFYGQKAFESSQIDEWLEYAPILSSGPAFENACKYIDEYLEKRTFLVGYSLSIADIAIWAGLAG--------------S--------GKRWESLRKS-KKYTNL-VRWF--NSIVTEHGTALNEVTSAYVGKR---GLGE--------PAANKSKDQSVITDRV--KKVNVDVSENHKGLSKPSAEIDLPEAEVGKVRLRFAPEPSGYLHIGHSKAALLNKYFAERYQGQVIVRFDDTNPAKESNEFVDNLLIDISTLGVKYEEIT--YTSDYFPELMEMAEKLIRQGKAYVDDTPREQMQKERMDGIESRCRNHSVEENLKLWKEMIAGTERGLQCCVRGKL-DMQDPNKSLRDPVYYRCNPMSHHRIGSKYKVYPTYDFACPYVDAREGITHALRSSEYHDRNAQYYRIQEDMGLRKVLIYEFSRLNMVYTLLSKRKLLWFVQNGQVEGWDDARFPTVQGIVRRGLKIEALIQFIVEQGASKNLNLMEWDKLWTINKKIIDPVCPRHTAVIADRRVLLTLTDGPEKPFVRIIPRHKKYEAAGDKATTYTKRIWIDHVDAESISAGEEVTLMDWGNAIVKEV--EKNQDG--NITGLSGVLHLEGSVKTTKLKLTWLPEIDELVSLTLVEFDYLITKK-----K--------LEEGEDFVDVLNPCTKKETLAYGDSNMRNLQRGDVLQLERKGYFRCDVPFIRPSQSIVLYAIPDGRQQTSLK-------------------------------------------------------------------------------------------------------------------------------------------------------------------------------------------------------
>Quercus___Qurub.03G001000.1
--MEIRTLSFPADSPPPLPVIVAAKLAGLALPI-DTSLPPNSAPTLLFS---DGHKLQGPYV--LLRYIARVAS-LPNFYGQNAYESGQIDEWLEYAPVFLLGPAFENACKYVDDFLQSRTFLVGYCFSIADVAIWSTLAG--------------S--------GQRWESLRKS-TKYQNL-ARWF--NSILAEYNDALNEVTTLYVGKR---GSGK--------PIASKLKEQ------Q-----------GANNQSKSSYEIDLPEAEVGKVRLRFAPEPSGYLHIGHAKAALLNQYFAQRYQGVVIVRFDDTNPAKESNEFVENLLKDIETLGIKYVAVT--YTSDYFPQMMEMAENLIRQGKAYIDDTPREQMQKERMDGIESRCRNNSVEENLKLWKEMIAGSERGLQCCLRGKL-DMQDPNKSLRDPVYYRCNPIPHHRIGSKYKIYPTYDFACPFVDAIEGITHALRSSEYHDRNAQYHRIQMDMGLRKVHLYEFSRLNMVYTLLSKRKLLWFVEKGKVDGWDDARFPTVQGIIRRGLKVEALIQFILEQGASKNLNLMEWDKLWTINKKIIDPVCPRHTAVIEEGRVLITLTNGPEKPFARIIPRHKKYEGAGDKCTTFTRRIWIDKADAESISADEEITLMDWGNAIVKQI--EKDHDG--NITQLSGMLHLEGSVKTTKLKLTWLPETSDLVNLTLVDFDYLITKK-----K--------LEEGEDFLDALNPCTKRETAAIGDSNMRNLQRGEVLQLERKGYFRCDVPFIRPSKPIVLYAIPDGRQQTSLK-------------------------------------------------------------------------------------------------------------------------------------------------------------------------------------------------------
>Solanum___Solyc01g102410.3.1
---MELKLSFPADSPP-LAVIAAAKIAGVPIST-DPTLTTGSTPIMHID---NGLKLRGNFV--LLRYISRVAN-IPDLYQRDACESSQIDEWLEYAPIFASGSQFEEACGYVDGYLLQHTFLVGHSLSIADIAVWSGLAG--------------T--------GKRWESLRSS-KKYQNL-ARWF--NSILTEYG-VLNEVTATYVGKK---GPGK--------PTASKVKEQQGSNANL--AKVNGDAADKEKEGRKPTSEVDLPEAEVGKVRLRFAPEPSGYLHIGHSKAALLNQYFAERYQGEVIIRFDDTNPDKESNEFVDNLLKDIETLGIKYRTVT--YTSDYFPQLMEMAEKLIREGKAYVDDTPREQMQKERMDGIESRCRNNSVEENLKLWKEMIAGSERGTMCCVRGKL-DMQDPNKSVRDPVYYRCNQTPHHRIGAKYKVYPTYDFACPFVDAFEGITHALRSSEYHDRNDQYYWIQTDMGFSKVHIYEFSRLNLVYTLLSKRKLLWFVQNGLVEGWDDPRFPTVQGIVRRGLKIEALIQFILEQGASKNLNLMEWDKLWATNKKIVDPVCPRHTAVIEERRVLLTLSNGPDDPFVRIVPKHKKYAGAGEKATTYTKRIWIDYDDAVSISVNEEVTLMDWGNAIVKEI--RKDQEG--NVTHLSGILHLEGSVKTTKLKLTWLPESDELVKLSVVDFDYLITKK-----K--------LEEDENFVDVVNPCTRKETPALGDSNMRNLQRGDVLQLERKGYFRCDVPFLRPQKRIVLFAIPDGKQQPVLRFAVPDGKTK----------------------------------------------------------------------------------------------------------------------------------------------------------------------------------------------
>Vaccinium___Vadar_g5014.t1
------------------------------------------------------------------------------------------------------------------------------------------------------------------------------------------------------MNILSSDYFKELYRLKTYH--------EAVDEIYNQVDHVE----PLMTGNCCVK---PSCGCYMADLMDAEVGKVRLRFAPEPSGYLHLGHAKAALLNQYFALRYKGQVIVRFDDTNPSREKNEFVDNILKDIRTLGIEYEKVT--YASDYFPQLMDMANNLIIQRKAYVDDTPREQMQKERMDGIESRCRNNSIQENMKLWKEMIAGSERGLQCCLRGKL-DMQHLNKSLRDPVYYRCNPIPHHRVGSSYKIYPTYDFACPFVDSVEGITHALRSSEYHDRNAQYHRIQEDMGLRKVQIYSFSRLNMVFTLLSKRKLSWFVKNGKVDGWDDPRFPTIQGVVRRGLTIKALTDFVKVQGASKKLNLMEWDKLWTMNKKNIDPVCPRHTAVIEAGRVMLTLANGPEKPYISIIPGHKKFNGAGQKAMTFSKQIWIERVDAESISVDEEITLMDWGNAIVKEI--VKDKNG--KVVQLTGVLHLEGSVKSTKLKLTWLPEISELVNLTLVEFDYLITKK-----K--------LDEGEDFLDVINENTKKETAALGDSNMRNLKKGDTLQLQRIGYFRCDVPFVSPSKPVVLFAIPDGRQQTVLK-------------------------------------------------------------------------------------------------------------------------------------------------------------------------------------------------------
>Vaccinium___Vadar_g5005.t1
-------------------------------------------------------------------------------------------------------------------------------------------------------------------MCSSRDTARYSLEFVLRLCVLWI--DGVAASEGNGRTATCIALLNHEEDERTSA--------AAGRLCRRWRKWKK-------RYLQASGCVKPSCGCYMADLMDAEVGKVRLRFAPEPSGYLHLGHAKAALLNQYFALRYKGQVIVRFDDTNPSREKNEFVDNILKDIRTLGIEYEKVT--YASDYFPQLMDMANNLIIQRKAYVDDTPREQMQKERMDGIESRCRNNSIQENMKLWKEMIAGSERGLQCCLRGKL-DMQHLNKSLRDPVYYRCNPIPHHRVGSSYKIYPTYDFACPFVDSVEGITHALRSSEYHDRNAQYHRIQEDMGLRKVQIYSFSRLNMVFTLLSKRKLSWFVKNGKVDGWDDPRFPTIQGVVRRGLTIKALTDFVKVQGASKKLNLMEWDKLWTMNKKNIDPVCPRHTAVIEAGRVMLTLANGPEKPYISIIPGHKKFNGAGQKAMTFSKQIWIERVDAESISVDEEITLMDWGNAIVKEIV--KDKNG--KVVQLTGVLHLEGSVKSTKLKLTWLPEISELVNLTLVEFDYLITKK--------K-----LDEGEDFLDVINENTKKETAALGDSNMRNLKKGDTLQLQRIGYFRCDVPFVSPSKPVVLFAIPDGRQQTASLTDVGRGGHAKNPDSLWRSPAAHGGYSRRLSALHLSEQAGIGLGGGDGDRDVEVGDEVGGEQVEEEQGVDVEEAMDEDSEWDPYDDSSSSNASLIGVEESSDDEHEESIPIIGLGLNFGVDQVMDAGSDSDDNNLVEQKEDENGNPVYPEFKDSYLKNPQLIEGLKFPNCINAIVVIVLATVVGLSVLVRAVAAHGGWWM
>Vaccinium___Vadar_g1430.t1
---MEIKLCFSSDSPP-LAIIAAAEIAGIPLSP-DSSLPAGSPPTFVFS---DGLELHGTKV--LLSYIGRTAS-IRNFYGHDALESCQMDEWIEYAPVLASGAEFEGACNYIDAYLLKRTFVVGHWFSIADIAIWAGLAG--------------N--------GQRWESLRKS-KKFPNL-VRWF--NSVSVEYSAVLNKITSTYVGKR---SVGK--------QTGATVKGKEQ---------ASGDVGDKVEG-------IDLPDAEVGKVRLRFAPEPSGYLHIGHSKAGLLNQYFALRYEGQVIVRFDDTNPAKESNEFVDNILKDIKTLGINYETVT--YTSDYFPKLMEMAEKLIVQGKAYVDDTPREQMQKERMDGIESRCRNNSPEENMKLWKEMIAGSERGLQCCLRGKL-DMQDPNKSLRDPVYYRCNPIPHHRIGSSYKIYPTYDFACPFVDSIEGITHALRSSEYHDRNAQYYRIQEDMGLRKVQIYEFSRLNMVYTLLSKRKLLWFVQNGKVEGWDDPRFPTVQGIVRRGLQIKALIDFIVEQGASKNLNLMEWDKLWTMNKKIIDPTCPRHTAVVEGGRVMLTLTDGPEKAFVRIIPKHKKFEGAGQKATTYTRHIWIDRIDAESISVDEEITLMDWGNAIVKEI--VKDENG--KVVKLTGVLHLQGSVKTTKLKLTWLPETSELVNLLLVEFDYLITKK-----K--------LEEGEDFLDVLNENTKKETAALGDSNMRNLKRGEILQLERKGYFRCDVPFVRPSKPIVLFAIPDGRQQTAMK-------------------------------------------------------------------------------------------------------------------------------------------------------------------------------------------------------
>Vaccinium___Vadar_g26885.t1
-------------------------------------------------------------------------------------------------------------------------------------------------------------------------------------------------------------------------MFLVFLRSPSYTVPLNVHC----F-----HYQQNMMLADVGDTGTSIDLPDAEVGKVCLRFAPEPSGYLHIGHAKAGLLNQYFAKRYNGQLIVRFDDTNPAKESNEFVDNILKDIATLEIRYDTVT--YTSDYFPQLMEAAENLIVQGKAYVDDTPRDQMQKERMDGIESRCRSNSTEENMKLWKEMIAGSERGLQCCLRGKL-DMRDPNKSLRDPVYYRCNPVPHHRIGSSYKIYPTYDFACPFVDAISGVTHALRSSEYHDRNAQYHRIQEDMGLRKVQIYEFSRLNMVYTLLSKRKLLWFVNNGEVDGWDDPRFPTVQGIVRRGLKIKALIDFVVEQGASKNLNLMEWDKLWTMNKKIIDPVCPRHTAVIEEGRVMLTLADGPEKPNVIIVPRHKKFNDAGEKAITRAKQIWIDRVDAESISVDEEITLMDWGNAIVKEI--VKDENG--KVVQLTGVLHLEGSVKSTKLKLTWLPESNELVNLSLVEFDYLITKK-----K--------LDEGEDFLDVLNEQTKKETAARGDSNMRNLKRGNIVQLERKGYFICDVPFVRPSRPIVLFAIPDASICAASDYADAIDGGSDFDSVSGC--------------------------------------------------------------------------------------------------------------------------------------------------------------------------------------
>Vitis___VIT_214s0060g00110.1
---MEVKLSFPADHPP-LYVIATAKVAGIPISE-DSSLASGSLPTFLISSNDNEFKLRGTSINALLRYLGRVAS-IPNFYGQDAFESCQIDEWLEYAPTFSTGSEFENACCYVDGILLQRTFLVGYSLSIADIAIWSGLAG----------------S------GQRWESLRKS-KKYQNL-VRWF--NSIYAEYNTVLNEVTGTYVGKR---GLGK--P------MPAKMKEKEQQGINNHMKNVSGDANEKGKASSKATAEVDLPDAEVGNVRLRFAPEPSGYLHIGHSKAALMNQYFAQRYQGQLIVRFDDTNPAKESNEFVENLLKDIETLGIKYDAVT--YTSDYFPQLMEMAENLICNGKAYVDDTPREQMQKERMDGIESKCRNNSPQKNMELWKEMIAGSERGLMCCLRGKL-DMQDPNKSLRDPVYYRCNPLPHHRIGSKYKLYPTYDFACPFVDAKEGITHALRSSEYHDRNAQYHRIQEDMGVKKVHIYEFSRLNMVYTLLSKRKLLWFVQNGKVDGWDDPRFPTVQGIVRRGLKIDALIQFILEQGASKNLNLMEWDKLWTINKKIIDPVCPRHTAVIDEKRVLVTLADGPEKPFVRIIPRHKKFEGAGEKCTTYTKRIWIDYADAVSISENEEITLMDWGNAIIKEI--RKDQDG--NITQLIGVLHLEGSVKATKLKLTWLPETSELVNLSLMEFDYLITKK-----K--------LDEGDDFLDALNPCTKRETAAVGDSNIRNLKRGEIVQLERKGYYRCDAPFIRPSKPVVLFAIPDGRQQK----------------------------------------------------------------------------------------------------------------------------------------------------------------------------------------------------------
