# Supplementary material for: Reshaping organellar translation and tRNA metabolism: the consequences of photosynthesis loss and massive horizontal gene transfer
Source: Mol Biol Evol. 2026 Mar 23;43(4):msag077. doi: 10.1093/molbev/msag077 (PMC13128298; doi:10.1093/molbev/msag077)
Supplement: msag077_Supplementary_Data [file msag077_supplementary_data.zip › Dataset1/Dataset1/OG0005369-AT5G64050-orgGluRS_ali.fasta]

>WP_139501973_Escherichia-coli
--------------------------------------------------------------------------------------MKIKTRFAPSPTGYLHVGGARTALYSWLFARNHGGEFVLRIEDTDLERSTPEAIEAIMDGMNWLSLEWDEG--------PYYQTKRFDRYNAVIDQMLEEGTAYKCYCSKERLEALREEQMAKGEKPRYDGRCRHSHE-----HHADDEPFVVRFANPQEG-SVVFDDQIRGP----IEFSNQELDDLIIRRTDGSP---TYNFCVVVDDWDMEITHVIRGEDHINNTPR--QINILKALKAPVPVYAHVSMINGDDGKKLSKRHGAVSVMQYRDDGYLPEALLNYLVRLGWSHGDQ-EIFTREEMIKYFTLNAVSKSASAFNTDKLLWLNHHYINALPPEYVATHLQWHIEQENI-DTRNGPQLADLVKLLGERCKTLKEMAQSCR--YFYEDFAEFDADAAKKHLRPVARQPLEVVRDKLAAITDWTAENVHHA------------IQATADELEVGMGKVGMPLRVAVTGAGQSPALDVTVHAIGKTRSIERINKA--LDFIAERENQQ-----------------------------
>AT5G64050
--MASLVYGT---PWLRV---RSLPEL-A----PAFLRRRQSS---LFY----CSRR-SFAV--------------VACSTPVNNGGSVRVRFAPSPTGNLHVGGARTALFNYLFARSKGGKFVLRIEDTDLERSTRESEAAVLQDLSWLGLDWDEGPGVSGDFGPYRQSERNALYKQYAEKLLESGHVYRCFCSSEELVKMKENAKLKQLPPVYTGKWATASDAEIEQELEKGTPFTYRFRVPKEG-SLKINDLIRGE----VCWNLDTLGDFVVMRSNGQP---VYNFCVTVDDATMAISHVIRAEEHLPNTLR--QALIYKALKFPMPQFAHVSLILAPDRSKLSKRHGATSVGQYREMGYLPQGMVNYLALLGWGDGTENEFFTLEDLVEKFSIERVNKSGAIFDSTKLRWMNGQHLRALPNEKLTKLVGERWKSAGILTESEGSFVNEAVELLKDGIELVTDSDKVLLNLLSYPLHATLASPEAKPAVE----DKLHEVAASLIA--AYDSGEIPSALE-EGQGAWQKWVKAFGKSLKRKGKSLFMPLRVLLTGKLHGPEMGTSIVLIYKAGSPGIVVPQ--AGFVSMEERFKILREIDWEALNKDESVPLESTATVST---
>Bfungosa
---------------MLV------VAYKISEFVPSIH-----------H---CSLFRCDGDDRVNHHRWRNSVCCSSIVAPATTDSKEIRVRFAPSPTGILHVGGARTALFNYLFARSKGGKFILRIEDTDLERSYKESEDSMLRELSWLDLQWDEGPDVGGNYGPYRQSERNHIYHHHLDRLMKLGHVYRCFCSDVELEKMKDVAREKQMPPINSGKWANASDTEIQREIDKGTPCVYRFRVPRGGQRLEINDLIRGK----VSWNLDTIEDFVIMRSNGQP---VYNFCVTVDDYTMAISHVIRAEEHLPNTFR--QALIYKALGFQMPHFAHVSLILALDKSKLSKRHGATSVGQLREMGYLPQAIVNYLALLGWGDGTATQFFSIDMLVKRFSLGRVNKAGTIFDPVKMRWMNGKYLRSLPPGDLTELIGRRWESVGILSYSSGQFFTEAVEVVKGRIDVVSDADQILHDILSFPLLTTLSSGDNIKVLI---ENGISEVAMKLLD--AYDNGELPSVIKGDGISEWKAWVNGFGNSLNRKGKALFIPLRVLMAGRMFGPDMGAVLSIVDKAGCCDVVCEG--SGFVNMENRFKILKEVNWDTLVPSIGYS------------
>Bsubcupularis-5prime
---------------MLV------AAYTNSEFVPSIH-----------H---CSLFRCDLGDRVN-HLWRNSVCCSYIVSPATTDFKEIRVRFAPSPTGILHVGGARTALFNYLFARSKGGKLILRIEDTDLERSNKESEDSILRDLSWLDLQWDEGPDVGGNYGPYRQSERNHIYHHHLDRLMKLGHVYRCFYSDEELDKMKEVAIGKQMPTIYSRKWANASETEIQREIDKGTPCVYRFRVPRGGQRLEIKDLIRGK----VC--------------------------------------------------------------------------------------------------------------------------------------------------------------------------------------------------------------------------------------------------------------------------------------------------------------------------------------------------------------------------
>Bsubcupularis-3prime
--------------------------------------------------------------------------------------------------------------------------------------------------------------------------------------------------------------------------------------------------------------------------------------SSGLFLDELPSLCGTF---YF-------ISFHLFMFYYQFLLNFVQALGFQMPNFAHVPLILALDKSKLSKRHGATSVGQLREMGYLPQAIVNYLALLGWGDGTATQFFSINMLVKRFSLSRVNKSGTIFDPVKMRWMNGRYLRSLPEGELTELIGRRWESVGLLSHSSGQFFKEAVELVKGRINVVSDADQILRDILLFPLLTTLSSVDNIKLLI---ENGVSQVRMKLLD--AYDNGELPSVVKGDGISEWKAWVNRFGNSLNRKGKAFFIPLRVLMTGRIHGPDMGYVLSIVDKAGCCDVICEG--SGFVNMENRFEILKEVNWDKLVPPTGCT------------
>Lmirabile
-----------------------------------------MNNLNIRSYPLVSCFRNKVALSVP-KRGDRTVGCYSTGESKKK-VGQVRVRFAPSPTGNLHVGGARTALFNYLYARSKGGEFVLRIEDTDIERSTRDSEEAMLQDLSWLGLHWGEGPDVGGDYGPYRQSERNSLYKKYAEKLLGSGHVYRCFCSNEELERMKEIAKQKQQPPVYTGKWGNATDRDIQTELAKGTPFTYRFRVPKDG-ALKIVDLIRDE----VSWDLDTLGDFVIMRSNGQP---VYNFCVTVDDAAMAITHVIRAEEHLPNTLR--QALLYQALGFAMPYFAHVPLILAPDRSKLSKRHGATSVRQFREMGYLPQAMINYLALLGWGGGTENEFFTLEQLVEKFCITRVNRGGSVFDCTKLRWMNGRYLKKFPEQELVMRIGERWKDAGILTQSNGQFVMQAAGLLKNGIDLITDSDKALLDLLSYPLHATIAGAVAE--------CELNKVAESLLA--AYDSGELFIALE-EGLDGWRAWVRVFGQSLKLKGKSLFMPLRVALTGKLHGPDLAASMILLHKATSCGVISKE--AGFVPLAERLEILRSIKWGSKWESATAQSDS---------
>Lpyramidale
-----------------------------------------MIILHMRSYSPTSGFRSKVDLSVR-RRYVRNVKCYSTGDSSRKVDGQVRVRFAPSPTRNLHVGGARTALFNYLFARSKGGKFVLRIEDTDVERSTRHSEEAMLQDLSWLGLNWEEDPDVGGDYGPYRQSERNSLYKQYAEKLLGSGHVYRCFCSNEELERMKKIAKQKQRPPVYAGKWGSATDRDIQTELAKRTPYTYRFRVPKDG-TLKIVDLIRDESTMKVSWNLNTLGDFVIMRSNGQP---VYNFCVTVDDAAMAITHVIRAEEHLPNTLR--QALLYQALGFPLPYFAHVPLILAPDRSKLSKRHGATSVGQFREMGYLPQAMVNYLALLGWGDGTKNEFFTLERLVEKFCIARVNRGGSIFDCTKLRWMNGRYLKKFSEQELVMLIGKCWKDAGIVTRSDGQFVEQAAGLLKNGIDLITDSEKALLDFLSYPLRATLAGVEGKNVIE---YYDLLGMAASLLT--AYDSGELPNALE-KGIDGWQRWVRGLGQSLKMKGKSLFMPLRVVLTGKLHGPDLAASMILLHKAGSCGVISKK--AGFVPLAERLEILRNIKWGSE-------------------
>Amborella___AmTr_v1.0_scaffold00022.141
---MGSLVGA---PWLRI---RALPEV-SSSFMRPSLHFKF-------E----THFRKFLSVSAS-S---------NPNPPSNGGNGEVRVRFAPSPTGNLHVGGARTALFNYLFARSRGGKFVLRIEDTDLERSTKKSEEAVLEDLSWLGLDWDEGPGVGGDFGPYRQSERNALYKQYADKLLNTGEVYRCFCSNEELEKMKEVANLKQLPPVYTGKWVTATDKEIQEELEKGTPFTYRFRVPKEG-SLKINDLIRGE----VCWSLDTLGDFVILRSNGQP---VYNFCVTVDDATMAISHVIRAEEHLPNTLR--QALIYKALGFPMPKFAHVSLILAPDRSKLSKRHGATSVGQFREMGYLPEAMMNYLALLGWGDGTENEFFTMEQLVEKFSIDRVNKSGAIFDMTKLRWMNGQHLRALPTDKLVNLLGTRWKSTGILSESEGTFVEEATDLLKDGIDLIADADKALSNFLSYPLHSTLASPEGKAIVE----DKLSEVSAGLLA--AYDSGELITALE-EGHSGWQKWVKSFGKTLKRKGKSLFMPVRVLLTGKLHGPDMGASILVLHRAGSCGVIMKE--AGFVTLHERFQMLRELDWEALSKESIA--EPAAAVSH---
>Citrus___orange1.1g008289m|PACid_18099485
--MASIVAAT---PWSRI---RTITKL-E--LAPPIFLQSSVYY---------C-KRRRFSVAA------------SLSTNTNKVDGQVRVRFAPSPTGNLHVGGARTALFNYLFARSKGGKFVLRIEDTDLERSTKESEEAVLQDLSWLGLDWDEGPGVGGDYGPYRQSERNSLYKQYADKLLESGHVYRCFCSNEELEKMKEIAKLKQLPPVYTGKWATATDAEVQKELERGTPYTYRFRVPKGG-SLKISDLIRGE----VSWNLDTLGDFVIMRSNGQP---VYNFCVTVDDATMAISHVIRAEEHLPNTLR--QALIYKALGFSMPYFAHVSLILAPDRSKLSKRHGATSVGQFREMGYLPQAMVNYLALLGWGDGTENEFFTLKQLVEKFTIERVNKSGAIFDSTKLRWMNGQHLRAIPSNELTKLIGERWKSTGILTESKGPFVDEAIQLLKDGIDLVPDSDKALSNLLSYPLRDTLTSSEGKSIVE----DNLSEVAAHLLA--AYDGGELLAALE-EGHAGWQKWVKGFGKTLKRKGKSLFMPLRVLLTGKLHGPDMGASILLIHKAGTHGIVSPR--AEFVTLDERFKMLRQVDWEALKKDQPA-LESAAATAN---
>Quercus___Qurub.11G002400.1
MATSLIGTTP---SWMRI---SKIP---E--VAPPSIFRQSCLF---------F-H--KRFRSR------------SFSISAAAEDKAVRVRFAPSPTGNLHVGGARTALFNYLFARSKGGKFVLRIEDTDLERSTKESEDALLRDLSWLGLHWDEGPGVGGDYGPYRQSERNSLYKQHAEKLLDSGYVYRCFCSNEELEKMKEIAKLKQLPPVYTGKWAAATDEEVQEELAKGTPYTYRFRVPKDG-SLKINDLIRGE----VSWNLDTLGDFVIMRSNGQP---VYNFCVTVDDATMAISHVIRAEEHLPNTLR--QALIYKALGFSMPSFAHVSLILAPDRSKLSKRHGATSVGQFREMGYLPQAMVNYLALLGWGDGTENEFFTLEQLVEKFSIGRVNKGGAIFDSTKLRWMNGQHLGALPSEELTKLVGEHWKSTGILTESEGTFILEAVQLLKDGIDLITDADKALSNLLSYPLLDTLNSPEAKPVLE----DKLSEFSADLIA--AYDSGELLGALE-EGHAGWQKWVKNFGKSLKRKGKSLFMPLRVLLTGKLHGPDMGASVLLLHRAETCGVVAPE--AGFVTLNERFKMLRQLDWEALIKDQSP-LESAAAISN---
>Vitis___VIT_203s0038g04080.1
-MASL--VGS---PWMKI---RVIP---E--VAPPILRRSSSLF---------R-R--SFSVSC------------STEAPPKKLEGEVRVRFAPSPTGNLHVGGARTALFNYLFARSKGGKFVLRIEDTDLERSTKQSEEALLQDLSWLGLHWDEGPGVGGDYGPYRQSERNSLYKQYAEKLLESGHVYQCFCSNEELEKMKEIAKLKQLPPVYTGKWASATAEEVQEELERGTPYTYRFRVPKEG-SLKIDDLIRGE----VRWNLDTLGDFVIMRSNGQP---VYNFCVTVDDATMAISHVIRAEEHLPNTLR--QALLYKALGFAMPSFAHVSLILAPDRSKLSKRHGATSVGQFKEMGFLPQAMVNYLALLGWGDGTENEFFTLKHLVEKFSIDRVNKGGAIFDSTKLRWMNGQHLRSLPSEELTKLIGERWKNTGILTQSDGPFIEEAVALLKDGIDLITDSDKALSNLLSYPLYATLTSPEGKPVLE----DKLSEVSSSLLA--AYDSGELLQALE-EGPAGWQKWVKSFGKSLKRKGKSLFMPLRVLLTGKLHGPDMGASVLLLHRAGTCGVVAPQ--VGFVTLEDRFKMLREVEWEALNKDQPP-LESAAPAIN---
>Olea___Oeu006114.1
---MGSLVGT---PWWGI---RVRATS-E--VAPPMLLFGSRIL---------R-GIS--VSAS------------SPSPSPSPSTDTVRVRFAPSPTGNLHVGGARTALFNYLFARSKGGKFVLRIEDTDLERSTKESEEAMLRDLSWLGFDWDEGPGVGGMYGPYRQSERNALYKHYADKLLQSGHVYRCFCSNEELEKMKEIAKLKQLPPIYTGKWVSATYDEVQEELAKGTPYTYRFRVPKEG-RLKIDDLIRGE----VSWKLDTLGDFVIMRSNGQP---VYNFCVSVDDATMAISHVIRAEEHLPNTLR--QALIYKALGFPMPCFAHVSLILAPDRSKLSKRHGATSVGQFREMGFLPEAMVNYLALLGWGDGTENEFFTLDQLVETFTIERVNKSGAIFDSTKLRWMNGQHLRSLPSGDLTKLIGERWKSTGILTESEGSFIEETIQLLKDGIELITDADTALSNLLSYPLYATLASPEGKPVLE----DQLSDIAANLLA--AYDSGELNCALE-EGHVGWQKWVKSFGKTLKRKGKSLFMPLRVLLTGKLHGPDMGAGVLLLYKAGRSGIVAPQ--TGFVTLDERFKILREVEWQSFNKDNPI-MESTVATS----
>Vaccinium___Vadar_g13805.t1
--MGSAVVGS---PWLRI---RMIPAL-SSSSHPPIFRQSSPSLSLLRY----R-RRNSLSLTRS-FSIT--ASSEASLNHPTRVDGQVRVRFAPSPTGNLHVGGARTALFNYLFARSKGGKFVLRIEDTDLERSTRESEEAVLRDLSWLGLDWDEGPGVGGDYGPYRQSERNVLYREYAEKLLKSGHVYRCFCSNEELEKMKEIAKLKELPPVYTGKWANATDEEVEEELEKGSPYTFRFRVPKEG-RLQIHDLIRGE----VSWSLDTLGDFVIMRSNGQP---VYNFCVTVDDATMAISHVIRAEEHLPNTLR--QALIYKALGFQMPCFAHVSLILAPDRSKLSKRHGATSVGQFREMGYLPQAMVNYLALLGWGDGTENEFFSLDMLVEKFSIERVNKSGAIFDSTKLRWMNGQHLRSLSPEELTKLIGQRWKSTGILTESEGMFVEEAVQLLKDGIDLITDSDKALSNFLSYPLYATLASPEGQPVLQ----DGLPEVAGSLLA--AYDSGELLGALE-EGHAGWKTWVKNFGKSMKRKGKSLFMPLRVLLTGKLHGPDMGATVLLLHRAGTSNVVSDQ--AGFITLDNRFKMLRDTKWESFNNDQTV-LESVATVPN---
>Malus___MD05G1011800
---MATVVAM---PKIRM---KI-RAF-PTDFFPPFFPQSHNKFSVFHG----R-RR-------------------SFSVSAKSTQHPVRVRFAPSPTGNLHVGGARTALFNYLFARSNGGKFVLRIEDTDLERSTKESEEAVLHDLSWLGLNWDEGPGVDGEYGPYRQSERNLLYKQYAEKLVESGHVYRCFCSSEELEKMKEIAKLKQLPPVYTGKWANATDQEVQEELERGTPYTYRFRVPKEG-SLKINDLIRGE----VSWNLNTLGDFVIMRSNGQP---VYNFCVTVDDATMAISHVIRAEEHLPNTLR--QALIYKALGFQMPDFAHVSLILAPDRSKLSKRHGATSVGQYREMGYLPQAMVNYLALLGWGDGTENEFFTLEKLVEKFTIGRVNKSGAIFDSTKLRWMNGQHLRALPSEELTKLIGEQWKNTGLLTDSEGSFVEEAVELLKDGIDLTPDSDKALSNLLSYPLHDTLSSAEAKPVLE----DKLSEFAASFIA--AYDSGELVGALE-EGHAGWQKWVKSFGKSLKRKGKSLFMPLRVLLTGKFHGPDMGTSVLLLHKAGKSGIVAPQ--AGFVTIDERFKILREVDWEAFIKDQPL-LETATIVSN---
>Malus___MD10G1011800
---MATLVAM---PKIRM---KV-RVF-P-DVFPPFFPQSPSKVSVFHG----R-RK-------------------SFSVSAASTQHPVRVRFAPSPTGNLHVGGARTALFNYLFARSNGGKFVLRIEDTDLERSTKESEEAVLNDLSWLGLDWDEGPGVDGDYGPYRQSERNSLYKQYAEKLLESDHVYRCFCSSEELEKMKEIAKLKQLPPVYTGKWANATDKEVQEELERGTSYTYRFRVPKEG-SLKINDLIRGE----VSWNLNTLGDFVIMRSNGQP---VYNFCVTVDDATMAISHVIRAEEHLPNTLR--QALIYKALGFQMPDFAHVSLILAPDRSKLSKRHGATSVGQYREMGYLPQAMVNYLALLGWGDGTENEFFTLEQLVEKFSIGRVNKSGAIFDSTKLRWMNGQHLRALPSEQLTKLIGEQWKSTGILTEAEGSFIEEAVELLKDGIDLTPDSDKALSNLLSYPFHDTLSSVEAKPVLE----DKLSEFAASFIA--AYDSGELIGALE-EGHAGWQKWVKSFGKSLKRKGKSLFMPLRVLLTGKLHGPDMGTSVLLLHKAGKSGIIAPQ--AGFVTLDERFKLLREVDWEALIRDQPL-LEAATISN----
>Manihot___Manes.02G091600.1.p
--MANVVGGT---PLMRI---RGIPDL-----APPIWRPSAFIYKHNHH----H-FHKRRLLLCS-SAPRRWRHFCVSSKADATPQEQVRVRFAPSPTGNLHVGGARTALFNYLFARSKGGKFVLRIEDTDLERSTKQSEEAMLRDLFWLGLDWDEGPDVGGDYGPYRQSERNSLYKQYAEKLLESGHVYRCFCSNEELEKMKEIAKLKQLPPVYTGKWATATDEEVEEELAKGTPYTYRFRVPKEG-SLKINDLIRGE----VSWNLDTLGDFVIMRSNGQP---VYNFCVTVDDSTMAISHVIRAEEHLPNTLR--QALIYKALGFPMPYFAHVSLILAPDRSKLSKRHGATSVGQFREMGYLPQAMVNYLALLGWGDGTENEFFTLEQLIEKFSISRVNKSGAIFDSTKLRWMNGQHLRALSSEQLLNLIGEHWKKTGILEELEGSFIEEAVQLLKDGIDLVTDSDKALSNLLSYPLHATLLSPEGKTVVE----DKLDEVSSRLLA--AYDSGELLSALE-EGPSGWQKWVKNFGKSLKRKGKSLFMPLRLLLTGKVHGPDMGSSVILLHKAGSSGVVSPN--AGFVPLNERFEILRQVDWEALK-EQPP-LESAATVSN---
>Cucumis___Cucsa.099920.1|PACid_16958488
---MATIAGT---PWVRI---KAFPIL-----NPPILHRSNFYFGVRCI----PKFRRSFS---------------VSASVDKVDGGDVRVRFAPSPTGNLHVGGARTALFNYLFARANGGKFVLRIEDTDLERSTRQSEEAVLRDLSWLGLDWDEGPNVGGEYGPYRQSERNALYKQYAEKLLESGQVYRCFCSNEELEKMKEVAKLKQLPPVYMGKWASATNEEVREELEKGTPYTFRFRVPQEG-SLKINDLIRGE----VSWNLDTLGDFVIMRSNGQP---VYNFCVTVDDATMAISHVIRAEEHLPNTLR--QALIYKALGFPMPYFAHVSLILAPDRSKLSKRHGATSVGQFREMGYLPEAMVNYLALLGWGDGTENEFFTLEQLVEKFSISRVNKSGAVFDSTKLRWMNGQHLRALPSEELTKLIGERWKSTGILTESEGPFIEESVQLLKDAIDLVTDADKALSNLLSYPLHTTLTSSEAKPLVE----DKLSEFSASLIT--AYDSGEILNALE-EGPSGWQKWVKSFGKSLKRKGKSLFMPLRLLLTGKIHGPDMGASIVLLHKARSSGVVAPQ--AGFVPLNDRFEILRQIDWDAVTKDSPL-VESPAPAAVPN-
>Eucalyptus___Eucgr.H05005.1.p
--MATFVGSP---CWARL---RSIGEI-T-LAHPPMLRHSSPLRLR--------------SIA------VPLPRRCFAVAASAASDGPVRVRFAPSPTGNLHVGGARTALFNYLFARSKGGKFVLRIEDTDLERSTKESEEAVLQDLSWLGLDWDEGPGNGGDYGPYWQSERNSLYKEHTQRLLESGHVYRCFCSNEELEKMKEIAKLKQLPPVYTGRWATATEEEVQEELAKGTPFTYRFRVPKEG-SLKISDLIRGE----VSWNLDTLGDFVIMRSNGQP---VYNFCVTVDDVTMAISHVIRAEEHLPNTLR--QALIYKALGFPMPYFAHVSLILAPDRSKLSKRHGATSVGQFKEMGYLPQAMVNYLALLGWGDGTENEFFTLEQLVEKFTIERVNKSGAIFDSTKLRWMNGQHLRAIPSEALTGLIGQHWKSTCTLKESDGPFVEEAVQLLKDGIDLIPDSDKALTNLLAYPLHATLTSSEGKVVVE----DKLPEVSASLIA--AYDSGELIGALE-EGHAGWQKWVKGFGKSLKRKGKTLFMPLRVLLTGKLHGPDMGASVLLLYKAGKYDVVAPE--AGFVTLDERFNMLKQINWESVNQDQTL-LEPTATLSN---
>Mimulus___Migut.B00003.1.p
---MGCLVGA---PAIRI---RVVPEV-A-----PLFRRRI-------F----RSF--------------------RVSASSSSPAESIRVRFAPSPTGNLHVGGARTALFNYLFARSKGGKFVLRIEDTDLERSTKESEDALLRDLSWLGLDWDEGPGVGGNYGPYRQSERNALYKQHADKLLQTSHVYRCFCSNEELEKMKEIAKLNQLPPVYTGKWASATEREVQEELAKGTPYTYRFRVPKAG-SLKIDDLIRGE----VTWNLDTLGDFVIMRSNGQP---VYNFCVTVDDATMAISHVIRAEEHLPNTLR--QALIYKALEFPMPKFAHVSLILAPDRSKLSKRHGATSVGQFKEMGLLPEGMVNYLALLGWGDGTENEFFTLDQLVDKFTIERVNKSGAIFDSTKLRWMNGQHLRSLPSEKLTELIGERWKSTGMVAESKGSFVEEAVQLLKDGIDLITDADNALSSLLSYPLYSTLSSPEGKPVLE----DKLSEVAASLLS--AYDSGEFTNALE-EGSSGWQKWVKNFGKALKRKGKSLFMPLRVLLTGKLHGPDMGAGLLLVYKAGICGEVAPASHSGFVTLDERFNILRQVDWDSLNKNDDDNPANVKPATAHVC
>F-Carietinum___Ca_11786
--MTMLSNGS---PWTKF---VNPS------FAFPSLHQSYTYTSRIFS------FRRK-----------------FSVNALSQQSLPVRVRFAPSPTGNLHVGGARTALFNYLFARSKGGKFLLRIEDTDLERSTRESEEAVLRDLSWLGLDWDEGPGVGGDYGPYRQSERNSMYKEYAEKLLQSGQVYRCFCSNEELEKMKEDAKLKQLPPVYTGKWATATDAEVEEELAKGTPYTFRFRVPK-G-SIKITDLIRGE----VSWNLDTLGDFVIMRSNGQP---VYNFCVTVDDATMAISHVIRAEEHLPNTLR--QALIYK----------------------------------FKEMGYLPEAMVNYLALLGWGDGTENEFYSLENLVEKFTIDRVNKSGAVFDSTKLRWMNGQHLRARPSEELTKLIAERWKTSNLLTVSAGPFVEESIQLLKDGIDLITDADKALSNLLSYPLHSTLQSHEAEPVIR----DSLAEFCASFVA--AYDSGDLVGALE-EGQAGWQKWVKGFGKSLKRKGKSLFMPLRLLLTGKLHGPDIGTSVVLLYKAGTPGIIAPE--VDFVTIDERFKMIRQINWETLSKDHAV-KETASTV-----
>F-Pvulgaris___Phvul.010G038400.1.p
--MALLSGGT---PWSKL---V----------APPIFHRSHAPRTFLFF----K--RR------------------RFSISALSEQPPVRVRFAPSPTGNLHVGGARTALFNYLFARSKGGKFVLRIEDTDLERSTRESEEAVLKDLSWLGLDWDEGPGVGGDYGPYRQSERNSLYKQHAENLHQSGHVYRCFCSNEDLEKMKEDAKLKQLPPVYTGKWANARDEEVEEELAKGTPYTYRFRVPK-G-SLKINDLIRGE----VSWNLDTLGDFVIMRSNGQP---VYNFCVTVDDATMAISHVIRAEEHLPNTLR--QALIYKALGFPMPYFAHVSLILAPDRSKLSKRHGATSVGQFQEMGYQPEAMVNYLALLGWGDGTENEFFTLDQLVEKFTIERVNKSGAIFDSTKLRWMNGQHLRARLSEELTKLIGEYWKTSGILTVSAGPFIDEAVQLLKDGIDLINDADKALVNLLSYPLHSTLQSDEAEPLLQ----DNLSGFAASLLA--AYDNGDLVAALE-EGHAGWQKWVKGFGKSLKRKGKSLFMPLRVLLTGKLHGPDMGASVVLLYKAGSSDVVAPE--AGFVTLDQRFKMLREINWETLSKDQPV-KETAAPV-----
>F-Prosopis___Palba_XP_028770209.1
---MAILGGS---PWIRM---GAFPFE-VSASKSNLLYRQRK------V----LQFQRSFSVS-------------AFSVPEQKSDGTVRVRFAPSPTGNLHVGGARTALFNYLFARSKGGKLVLRIEDTDLERSTKESEEAMLKDLSWLGLDWDEGPGVGGDYGPYRQSERNYLYKHYADKLLQSGHVYRCFCSNEELEKMKEIAKLQQLPPVYTGKWASAGDDKVQEELERGTPYTYRFRVPK-G-SLKINDIIRGE----VSWNLDTLGDFVIMRSNGQP---VYNFCVTVDDATMAISHVIRAEEHLPNTLR--QALIYKALGFSMPHFAHVSLILAPDRSKLSKRHGATSVGQFREMGYLPQAMVNYLALLGWGDGTEDEFFTIEKLVEKFTIERVNKSGAIFDSTKLRWMNGQHLRALPSKELTNLIGERWNTSGILTVSAGPFIDEAVQLLKDGIDLVVDADEALNNLLSYPLRSTLQSDEVKSILE----DKLSEFSASLLA--AYDSGEIMAALE-EGHAGWQKWVKGFGKSLKRKGKSLFMPLRLLLTGKLHGPDMGASIILLHKAGVTGIVDPQ--VGFITLEERFKMLRQIDWEALSKDQPL-KETTASISN---
>F-Prosopis___Palba_XP_028770214.1
---MAILGGS---PWIRM---GAFPFE-VSASKSNLLYRQRK------V----LQFQRSFSVS-------------AFSVPEQKSDGTVRVRFAPSPTGNLHVGGARTALFNYLFARSKGGKLVLRIEDTDLERSTKESEEAMLKDLSWLGLDWDEGPGVGGDYGPYRQSERNYLYKHYADKLLQSGHVYRCFCSNEELEKMKEIAKLQQLPPVYTGKWASAGDDKVQEELERGTPYTYRFRVPK-G-SLKINDIIRGE----VSWNLDTLGDFVIMRSNGQP---VYNFCVTVDDATMAISHVIRAEEHLPNTLR--QALIYKALGFSMPHFAHVSLILAPDRSKLSKRHGATSVGQFREMGYLPQAMVNYLALLGWGDGTEDEFFTIEKLVEKFTIERVNKSGAIFDSTKLRWMNGQHLRALPSKELTNLIGERWNTSGILTVSAGPFIDEAVQLLKDGIDLVVDADEALNNLLSYPLRSTLQS-EVKSILE----DKLSEFSASLLA--AYDSGEIMAALE-EGHAGWQKWVKGFGKSLKRKGKSLFMPLRLLLTGKLHGPDMGASIILLHKAGVTGIVDPQ--VGFITLEERFKMLRQIDWEALSKDQPL-KETTASISN---
>F-Prosopis___Palba_XP_028785751.1
---MAILGGS---PWIRM---GAFPFE-VSASKSNLLYRQRK------V----LQFQRSFSVS-------------AFSVPEQKSDGTVRVRFAPSPTGNLHVGGARTALFNYLFARSKGGKLVLRIEDTDLERSTKESEEAMLKDLSWLGLDWDEGPGVGGDYGPYRQSERNYLYKHYADKLLQSGHVYRCFCSNEELEKMKEIAKLQQLPPVYTGKWASAGDEEVQEELERGTPYTYRFRVPK-G-SLKINDIIRGE----VSWNLDTLGDFVIMRSNGQP---VYNFCVTVDDATMAISHVIRAEEHLPNTLR--QALIYKALGFSMPHFAHVSLILAPDRSKLSKRHGATSVGQFREMGYLPQAMVNYLALLGWGDGTEDEFFTIEKLVEKFTIERVNKSGAIFDSTKLRWMNGQHLRALPSKELTNLIGERWNTSGILTVSAGPFIDEAVQLLKDGIDLVVDADEALDNLLSYPLRSTLQSDEVKSILE----DKLSEFSASLLA--AYDSGEIMAALE-EGHAGWQKWVKGFGKSLKRKGKSLFMPLRLLLTGKLHGPDMGASIILLHKAGVTGIVDPQ--VGFITLEERFKMLRQIDWEALSKDQPL-KETTASISN---
>F-Prosopis___Palba_XP_028785756.1
---MAILGGS---PWIRM---GAFPFE-VSASKSNLLYRQRK------V----LQFQRSFSVS-------------AFSVPEQKSDGTVRVRFAPSPTGNLHVGGARTALFNYLFARSKGGKLVLRIEDTDLERSTKESEEAMLKDLSWLGLDWDEGPGVGGDYGPYRQSERNYLYKHYADKLLQSGHVYRCFCSNEELEKMKEIAKLQQLPPVYTGKWASAGDEEVQEELERGTPYTYRFRVPK-G-SLKINDIIRGE----VSWNLDTLGDFVIMRSNGQP---VYNFCVTVDDATMAISHVIRAEEHLPNTLR--QALIYKALGFSMPHFAHVSLILAPDRSKLSKRHGATSVGQFREMGYLPQAMVNYLALLGWGDGTEDEFFTIEKLVEKFTIERVNKSGAIFDSTKLRWMNGQHLRALPSKELTNLIGERWNTSGILTVSAGPFIDEAVQLLKDGIDLVVDADEALDNLLSYPLRSTLQS-EVKSILE----DKLSEFSASLLA--AYDSGEIMAALE-EGHAGWQKWVKGFGKSLKRKGKSLFMPLRLLLTGKLHGPDMGASIILLHKAGVTGIVDPQ--VGFITLEERFKMLRQIDWEALSKDQPL-KETTASISN---
>Dendropemon___TRINITY_DN2931_c0_g1_i1.p1
---MATLAGK---QWMAT--IRSFPDA-A--AVAPIWRRSAPFRRTSRT---FFNFRRGCAAGV-------AIAASAIPVPPRRAEGDVRVRFAPSPTGNLHVGGARTALFNYLFARSKGGKFVLRIEDTDLERSNRESEEALLKDLSWLGLDWDEGPGVGGDYGPYRQSERNTLYRKYAEELLKSGHVYRCFCSNEDLERMKEIAKQKQLPPVYSGKWATAPNEEVEEELAKGTPYTYRFRVPKEG-SLKIDDLIRGQ----VSWNLDTLGDFVVMRSNGQP---VYNFCVTIDDATMAITHVIRAEEHLPNTLR--QALIYKALGFPMPYFAHVSLILAPDKSKLSKRHGATSVGQYREMGYLPQAMVNYLALLGWGDGTEDEFFSLEQLVEKFSISRVNKSGAVFDSTKLRWMNGQHLRSLPSDMLAKLIGEHWKSSGIITESKGPFVVEAVELLKDGIELIADADKVLSNLLSYPLAATLASPEGKPVIE----DKLSEVSASLLA--AYDSGEFLSALE-GGHAGWQKWVKSFGKSLKRKGKSLFMPLRVLLTGKLHGPDMGASISLLHGAGTSGIVTPQ--AEFVTLGERFKILREVKWEEVLNKDQPLLESAAT------
>Dendropemon___TRINITY_DN2931_c0_g1_i2.p1
---MATLAGK---QWMAT--IRSFPDA-A--AVAPIWRRSAPFRRTSRT---FFNFRRGCAAGV-------AIAASAIPVPPRRAEGDVRVRFAPSPTGNLHVGGARTALFNYLFARSKGGKFVLRIEDTDLERSNRESEEALLKDLSWLGLDWDEGPGVGGDYGPYRQSERNTLYRKYAEELLKSGHVYRCFCSNEDLERMKEIAKQKQLPPVYSGKWATAPNEEVEEELAKGTPYTYRFRVPKEG-SLKIDDLIRGQ----VSWNLDTLGDFVVMRSNGQP---VYNFCVTIDDATMAITHVIRAEEHLPNTLR--QALIYKALGFPMPYFAHVSLILAPDKSKLSKRHGATSVGQYREMGYLPQAMVNYLALLGWGDGTEDEFFSLEQLVEKFSISRVNKSGAVFDSTKLRWMNGQHLRSLPSDMLAKLIGEHWKSSGIITESKGPFVVEAVELLKDGIELIADADKVLSNLLSYPLAATLASPEGKPVIE----DKLSEVSASLLA--AYDSGEFLSALE-GGHAGWQKWVKSFGKSLKRKVSSVNEICNNFPHRS-----YASHL---------------------------------------------------------
>Beta___EL10Ac9g21557.1
---MATMVGT---PWIRM---KVMPDF-H----YHFFKQSSFSLHRNFH----RHLRRNFSIFAS-S---------ETPLPLKKNDDEIRVRFAPSPTGNLHVGGARTALFNYIFARSKGGKFVLRIEDTDLERSTKESEEALLRDLTWLGLNWDEGPGVGGDYGPYRQSERNMLYKQYADKLLESGYVYRCFCSNEELEKMKETAKLKGLPPVYVGKWSAASDAEVQEELEKGVPFTYRFRVPKEG-SLKIDDLIRGE----VRWSLDTLGDFVIMRSNGQP---VYNFCVTVDDATMAISHVIRAEEHLPNTLR--QALIYKALGFPMPYFAHVSLILAPDRSKLSKRHGATSVGQFREMGYLPEALVNYLSLLGWGDGTENEYFTIKQLVEKFTIERVNKSGAIFDSTKLRWMNGHYVRALPSDELNKIVGEHWKSSGILTESEGSFVDEAVALLKDGIDLVPESDKVLVNLLSYPLRETLASPEAKPFLE----DGLSDVAASLVA--AYDSGELIAAFQ-EGHSGWQKWVKGFGKSLKRKGKSLFMPLRVLLTGKIHGPDMGASIILLHQAGTTGVVNTQ--FGFVTLDERIKILQEIDWESFRTDPAA-LEPTTIVAH---
>Solanum___Solyc01g112290.4.1
---MATVAAA---PWFRA---RLIPEL-KSRQSLLYCRNGPRRYP-QSL----CFRRRS-----------------FSIYASAGDEGAVRVRFAPSPTGNLHVGGARTALFNYLYARSKGGKFVLRIEDTDLERSTRESEEAVLRDLSWLGLAWDEGPGIGGNYGPYRQSERNALYKEFAEKLLQSGHVYRCFCSNEELEKMKEMAKLKQLPPVYTGRWASATEQEVLEELTKGTPYTYRFRVPKEG-SLKIDDLIRGE----VSWNFDTLGDFVIMRSNGQP---VYNFCVTVDDATMAISHVIRAEEHLPNTLR--QALIYKALGFPMPHFAHVSLILAPDRSKLSKRHGATSVGQFRDMGYLPQAMVNYLALLGWGDGTENEFFSLEQLVEKFTIERVNKSGAIFDSTKLRWMNGQHLRSLPSEELNQIIGERWKDADIVTESQGVFVQDAVLLLKDGIDLIPDSEKALSSLLSYPLYETLTSTEGKLILE----DGVSEVAKSLLA--AYDSGELCGALA-EGQPGWRNWVKKFGKLLKRKGKSLFMPLRVLLTGKLHGPDIGATTVLLYKAGTSGSVAPQ--AGFVTFDERFKILREVQWESFSSNVPLSAGVVTH------
>Musa___GSMUA_Achr8P25460_001
---MARLVGS---PWARI---RVLPEL-P----APLFRRGFAAKPYISV------RRRNLSVSA-------------SYANAGPTEGEVRVRFAPSPTGNLHVGGARTALFNYLFARSQGGKFILRIEDTDLERSTRKSEEAMLNDLSWLGLNWDEGPSVGGDYGPYRQSERNSLYKEYAEKLLESGAVYRCFCSNEELEQMKERAKQMQLPPMYTGKWRTASDEEIKQELAKGTSYTYRFRVPKEG-NLKITDLIRGE----VSWSLDTLGDFVIMRSNGQP---VYNFCVTVDDATMRISHVIRAEEHLPNTLR--QALIYKALGFSMPSFAHVSLILAPDRSKLSKRHGATSVGQFREMGYLPQAMVNYLALLGWGDGTENEFFTIDQLVEKFSISRVNKSGAIFDSTKLRWMNGQHLRSLPPEELLKIFGDRWKCTGVLLESEGIFIKDSTELLKDGVDLITEVDTALSNLLSYPLYTTLSSEECKPIVQ----DKLSEVAASLIA--AYDGGELPAALE-EGHAGWQKWVKGFGKLLKRKGKSLFMPLRVLLTGKLHGPDMGGSILLIYKAGLWGVVNPE--AGFITLAERFKMLREVDWEALDKENKQ-LESVAGQSD---
>Daucus___DCAR_001519
--MAIVFERM---TRMRFR------CR-ITGVGPPLFRQAFPMSSMLPD---CH-HNKIICLIPA-STKRCLSTVSTSTSSIEKDDNFVRVRFAPSPTGNLHVGGARTALFNYLFARSKGGKFLLRIEDTDLERSTRESEEAVLKDLSWLGLHWDEGPDIGGNYGPYRQSERNALYKQYAEKLLNSGHVYRCFCSNKELEKMKEIAKLKQLPPVYTGKWASASDEEVQEEIRKGTPFTYRFRVPKEG-SLKINDLIRGE----VSWNLDTLGDFVVMRSNGQP---VYNFCVTVDDATMAISHVIRAEEHLPNTLR--QALIYKALGFQMPYFAHVSLILAPDKSKLSKRHGATSVGQFKEMGYLPNAMVNYLALLGWGDGTENEFYTLEQLVDKFTIERVNKHGAVFDSTKFRWMNGQYLKLLAPQELAKLLGHHWKRTGILMESEGLFVEEAVELLKDKVDLISDSENALTNFLSYPLFETLSSSEAKPVLG----DSLSEFANSLLA--AYDSGELFDALN-QGKPGWQNWVKSFGKSVKRKGKSLFMPLRVLLTGKLHGPDIGASVVLLHTLGSGDIVASE--IGFVTLEERIKLLKEVEWKSFNNNQTV-LEPAIISQ----
>Daucus___DCAR_006224
--MPTLLDRI---PWMRFR------GG-IAEVAPPYFRPSVSRS--FVH---CRKNASNLCGFRV-SSNRCLSIVSASGSSVDQEDNVVRVRFAPSPTGNLHVGGARTALFNYLFARSKGGKFVLRIEDTDLERSTKESEEAVLQDLSWLGLQWDEGPDVGGDYGPYRQSERNTLYKQYAEELLNSGHAYRCFCSSEELEKMKEIAKLKQLPPVYSGKWASASDEEVQEELEKGTPFTYRFRVPKEG-SLKINDLIRGE----VSWNFDTLGDFVIMRSNGQP---VYNFCVTVDDATMAISHVIRAEEHLPNTLR--QALIYKALGFQMPYFAHVSLILAPDRSKLSKRHGATSVGQFQEFGYLPQAMVNYLALLGWGDGTENEFFTLEQLVEKFSIERVNKSGAIFDATKFRWMNGQHLRLLPQEELTKLLGHHWKSTGILKESEGLFVEEAVQLLKDAVDLITDSEKALSDFLSYPLNETLSSSEAKPILE----DSISEFADSLLA--AYDSGELFDALD-QGKSGWQKWVKSFGKLVKRKGKSLFMPLRVLLTGKLHGPDIGGSVVLLRTFGTGDIVGSQ--VGFLTLEERFKLLREVDWDSFNNKQTV-LESMTVSH----
>Kalanchoe___Kalax.0016s0002.1.p
---MGSLVGT---SWMTM---RIVPEV-NTLRQSCNH----VTNLRFSV----SHIRRRFSAYAS---------PSAAGTSLKKEDGQVRVRFAPSPTGNLHVGGARTALFNYLFARSKGGKFVLRIEETDLERSTRESEEAVLQDLTWLGLNWDEGPVVGGDYGPYRQSERNSLYEQYAEKLLETGQVYRCFCSSEELEKMKDIAKEKSLPPVYMGKWASAPEEEVQEELAKGTPFTYRFRVPKEG-SLKIDDLIRGE----VSWNLNTLGDFVIMRSNGQP---VYNFCVTVDDATMAISHVIRAEEHLPNTLR--QALIYEALGFPMPHFAHVSLILAPDKSKLSKRHGATSVGQYREMGYLPQGMVNYLALLGWGDGTENEFFTLDDLVEKFSISRVNKSGAVFDSTKLRWMNGLHLRALPPAELNKLIADRWVSTGILTVSEGPFVEEAVQLLKDGIDLIHDADKALSNLLSYPLHDTLNSSEGKPVLE----DKLPEFCTSLLD--AYDSGELLAALE-EGSAGWQKWVKAFGKSVKRKGKSLFMPLRVLLTGKLHGPEMLHSIVLLHKASTSDVVAPS--AGFTPMKERFQILRKLDWEALNEERSLP-ELVPVASN---
>Kalanchoe___Kalax.0920s0001.1.p
---MGSLVGT---SWMTM---RIVPEV-NTLRQSCNH----VTNLRFSV----SHIRRRFSAYAS---------PSAAGTSLKKEDGQVRVRFAPSPTGNLHVGGARTALFNYLFARSKGGKFVLRIEDTDLERSTRESEEAVLQDLTWLGLNWDEGPGVGGDYGPYRQSERNSLYKQYAEKLLETGQVYRCFCSSEELEIMKDIAKEKSLPPVYMGKWASAPEEEVQEELAKGTPFTYRFRVPKEG-SLKIDDLIRGE----VSWNLNTLGDFVIMRSNGQP---VYNFCVTVDDATMAISHVIRAEEHLPNTLR--QALIYKALGFPMPHFAHVSLILAPDKSKLSKRHGATSVGHYREMGYLPQGMVNYLALLGWGDGTENEFFTLDDLVEKFSISRVNKSGAVFDSTKLRWMNGLHLRALPPAELNKLIADRWVSTGILTVSEGPFVEEAVQLLKDGIDLIPDADKALSNLLSYPLHDTLNSSEGKPVLE----DKLPEFCASLLD--AYDSGELLAALE-EGSAGWQKWVKAFGKSLKRKGKSLFMPLRVLLTGKLHGPEMSHSIVLLHKASTSDVVAPS--AGFTPMKERFQILRKLDWEALNEERSLP-ELVPVASN---
>Kalanchoe___Kalax.0105s0069.1.p
---MGSLVGT---PWT-M---SIVPEV-NALRKSCNY----VYNLRFRV----SQLRRCFSARAC-AS------LDAADASVKKEGGEVRVRFAPSPTGNLHVGGARTALFNYLFARSKGGKFVLRIEDTDLERSTKESEEAVLQDLTWLGLNWDEGPGVGGDYGPYRQSERNLLYKQYAEKLLRTGQVYRCFCSSEELEKMKEIAKEKSLPPVYMGKWATAPEEEVQEELSKGTPFTYRFRVPKEG-SLKIDDLIRGE----VSWNLNTLGDFVIMRSNGQP---VYNFCVTVDDATMAISHVIRAEEHLPNTLR--QALIYEALGFPMPHFAHVSLILAPDKSKLSKRHGATSVGQYREMGYLPQGMVNYLALLGWGDGTENEFFTLDDLVERFSISRVNKSGAVFDSTKLRWMNGLHLRALPPADLNQLIADRWVSSGILTVSEGPFVEEAIQLLKDGIDLIPDADKALSNLLSYPLHETLNSSEGKPVVE----DSLSEFCGSLLD--AYDSGELLTALE-EGSAGWQKWVKALGKSLKRKGKSLFMPLRVLLTGKLHGPEMSHSIALLHKASTSNVVAPT--AGFIPIDERFRILRQLDWEALNKEQSLP-EPVPVASN---
>Kalanchoe___Kalax.0133s0026.1.p
---MGSLVGT---PWT-M---SIVPEV-NALRKSCNY----VYNLRFRV----SQLRRCFSARAC-AS------PDAADASVKKDGGAVRVRFAPSPTGNLHVGGARTALFNYLFARSKGGKFVLRIEDTDLERSTKESEEAVLQDLTWLGLNWDEGPGVGGDYGPYRQSERNLLYKQYAEKLLRTGQVYRCFCSSEELEKMKEIAKEKSLPPVYMGKWAIAPEEEVQEELSKGTPFTYRFRVPKEG-SLKIDDLIRGE----VSWNLNTLGDFVIMRSNGQP---VYNFCVTVDDATMAISHVIRAEEHLPNTLR--QALIYEALGFPMPHFAHVSLILAPDKSKLSKRHGATSVGQYREMGYLPQGMVNYLALLGWGDGTENEFFTLDDLVERFSISRVNKSGAVFDSTKLRWMNGLHLRALPPADLNKLIADRWVSTGILTVSEGPFVEEAIQLLKDGIDLIPDADKALSNLLSYPLHETLNSSEGKPVVE----DSLSEFCGSLLD--AYDSGVLLTALE-EGSAGWQKWVKALGKSLKRKGKSLFMPLRVLLTGKLHGPEMSHSIALLHKASTSNVVAPT--AGFIPMDERFRILRQLDWEALNKEQSLP-EPVPVASK---
>Helianthus___HanXRQChr14g0455171
---MATL--AGIGCRTRITLPELFPQS-RLVR--PSLQTRKTTNTFISI---SYIPKRSFSISAS-----------ISDISNGVNDRQVRVRFAPSPTGNLHVGGARTALFNYLYARSKGGKFVLRIEDTDLERSTKESEEAVLRDLSWLGLDWDEGPGIGGDYGPYRQSERNDLYKQYAEKLLQSGQVYRCFCSNEELEQMKEIAKEKNLPPVYSGKWATATDEEVQEELAKGTPFTYRFRVPKEG-SLKINDLIRGE----VSWNLDTLGDFVVMRSNGQP---VYNFCVTVDDATMAITHVIRAEEHLPNTLR--QALIYKALGFPMPSFAHVSLILAPDRSKLSKRHGATSVGQYREMGYLPQAIVNYLALLGWSDGTNDEFFTLEQMVEKFSIDRVNKSGAIFDAVKLRWMNGLHLKALPAEELLKSVGEQWRSAGILNESEGVFIQDAFKLLEGGMDLITDADKLLLDLLSYPLHATLSSSEGREILE----DGLPAVASSLLA--AYDSGELLGALE-EGKSGWQKWVKAFGKSLKRKGKSLFMPLRVLLTGKLHGPDMGEGIVLIYRAGTSGIVAPQ--VGFVTLEQRLESLKQVDWEAFSKVE-PA-----TVASH--
>Lactuca___Lsat_1_v5_gn_8_119500.1
---MATLAGIGIGCGTRVVVPEVFPQS-KFILRPSLLQTRKTSNTFISI---SLVPKRTFSISAS-----------VSDDSNSFNDRQVRVRFAPSPTGNLHVGGARTALFNYLYARSKGGKFVLRIEDTDLERSTKESEEAVLRDLSWLGLAWDEGPGVGGDYGPYRQSERNDLYKQYAEKLLQSGEVYRCFCSNEELEQMKEIAKEKQLPPVYSGKWAHATDEEVQQELSKGTPYTYRFRVPKEG-SLTINDLIRGE----VSWNLDTLGDFVIMRSNGQP---VYNFCVTVDDATMAITHVIRAEEHLPNTLR--QALIYKALGFPMPSFAHVSLILAPDRSKLSKRHGATSVGQYREMGYLPQSIVNYLALLGWSDGTNDEFFTLEQLVEKFSINRVNKSGAIFDSTKLRWMNGLHLKALPMEELIKTVGDQWKSSGILKESEGIFIEDAYKLLEGGIDVITDAEKLLSDLLSYPFHDTLSSSEGREMLE----EGLIVVAESLLA--AYDNGEFMSALE-EGKSGWQKWVKAFGKSLKRKGKSLFMPLRVLLTGKLHGPDMGESIVLIHRAGTNEIVTPQ--LGFVTLEQRLKSLREVDWEAFRKVDEPA-----TVASH--
>Lactuca___Lsat_1_v5_gn_8_119500.3
---MATLAGIGIGCGTRVVVPEVFPQS-KFILRPSLLQTRKTSNTFISI---SLVPKRTFSISAS-----------VSDDSNSFNDRQVRVRFAPSPTGNLHVGGARTALFNYLYARSKGGKFVLRIEDTDLERSTKESEEAVLRDLSWLGLAWDEGPGVGGDYGPYRQSERNDLYKQYAEKLLQSGEVYRCFCSNEELEQMKEIAKEKQLPPVYSGKWAHATDEEVQQELSKGTPYTYRFRVPKEG-SLTINDLIRGE----VSWNLDTLGDFVIMRSNGQP---VYNFCVTVDDATMAITHVIRAEEHLPNTLR--QALIYKALGFPMPSFAHVSLILAPDRSKLSKRHGATSVGQYREMGYLPQSIVNYLALLGWSDGTNDEFFTLEQLVEKFSINRVNKSGAIFDSTKLRWMNGLHLKALPMEELIKTVGDQWKSSGILKESEGIFIEDAYKLLEGGIDVITDAEKLLSDLLSYPFHDTLSSSEGREMLE----EGLIVVAESLLA--AYDNGEFMSALE-EGKSGWQKWVKAFGKSLKRKGKSLFMPLRVLLTGKLHGPDMGESIVLIHRAGTNEIVTPQ--LGFVTLEQRLKSLREVDWEAFRKVDEPA-----TIL----
>Hydrangea___Hyque.03G209100.1.p
---------------------------------------------------------------------------------------------------------------------------------------------------MCVCGCHPSSPGVGGEYGPYRQSERNSLYKQQAEKLLESGHVYRCFCSNEELEKMKEIAKLNQLPPVYTGKWASATDEDVQTELEKGTPYTYRFRVPKEG-SLKIDDLIRGE----VCWNLDTLGDFVIMRSNGQP---VYNFCVTVDDATMAISHVIRAEEHLPNTLR--QALIYKALGFPMPYFAHVSLILAPDRSKLSKRHGATSVGQFREMGYLPQAMVNYLALLGWGDGTENEFFTLEQLVEKFSINRVNKSGAIFDSTKLRWMNGQHLRSLPSEKLTKLVGERWKSTGILTESDGLFVEEAVVLLKDGIDLITDSDKVLSNLLSYPLYTTLASPEGKSVLE----DRLSEVAASLLA--AYDSGELLSTLA-EGHSGWQKWVKNFGKSLKRKGKSLFMPLRVLLTGKLHGPDMGASILLLYRAGDSGVVTTQ--VGFVTLDERFKMLREVQWESFNKDQPI-LEPAASVSQ---
