# Supplementary material for: Reshaping organellar translation and tRNA metabolism: the consequences of photosynthesis loss and massive horizontal gene transfer
Source: Mol Biol Evol. 2026 Mar 23;43(4):msag077. doi: 10.1093/molbev/msag077 (PMC13128298; doi:10.1093/molbev/msag077)
Supplement: msag077_Supplementary_Data [file msag077_supplementary_data.zip › Dataset2.fas]

>Bacillus_trnI_control
GGGCCTGTAGCTCAGCTGGTTAGAGCGCACGCCTGATAAGCGTGAGGTCGGTGGTTCGAGTCCACTCAGGCCCACCA
>mitochondrial-Lpy-GluTTC-LpChr7B
GTCCCTTTCGTCCAGTGGTTAGGACATCGTCTTTTCATGTCGAAGACACGGGTTCGATTCCCGTAAGGGATACCA
>mitochondrial-Lpy-iMetCAT-LpChr3A
AGCGGGGTAGAGTAGTTGGTCAACTCGTCAGGCTCATGACCTGAAGATTGCAGGTTCGAATCCTGCCCCCGCCACCA
>mitochondrial-Lpy-IleCAT-LpChr36
GGGCTTATAGTTTAATTGGTTGAAACGTACCGCTCATAACGGTAATATTGTAGGTTCGAGCCCTACTAAGCCTACCA
>mitochondrial-Lpy-LysTTT-LpChr1C2
GGGTGTATAGCTCAGTTGGTAGAGCATTGGGCTTTTAACCTAATGGTCGCAGGTTCAAGTCCTGCTATACCCACCA
>mitochondrial-Lpy-eMetCAT-LpChr43_cplike
ACCTACTTGACTCAGCGGTTAGAGTATCGCTTTCATACGGCGAGAGTCATTGGTTCAAATCCAATAGTAGGTACCA
>mitochondrial-Lpy-TrpCCA-LpChr43_cplike
GCGCTCTTAGTTCAGTTCGGTAGAACGTGGGTCTCCAAAACCCGATGTCGTAGGTTCAAATCCTACAGAGCGTGCCA
>mitochondrial-Osu-SerGGA-Chr49
GTAGGCCGAGTGGTTCAAGGCGTAGCATTGGAACTGCTATGTAGGCTTTTGTTTACCGAGGGTTAGAATCCCTCTCTTTCCA
>mitochondrial-Osu-UndetNNN-Chr32
CTTGCGATCGGCTAATGGTTAAGCCGCCCTTTCTATAGCTGGATAGGAAGGATGTCAGTTCGATTCTGACTCGCGAGTCCA
>mitochondrial-Osu-GluTTC-Chr30
GTCCCTTTCGTCCAGTGGTTAGGACATCGTCTTTTCATGTCGAAGACAGGGCTTCGATTCCCTAAGGGATACCA
>mitochondrial-Osu-IleCAT-Chr25
GGGCTTATAGTTTAATTGGTTGAAACGTACCGCTCATAACGGTAATATTGTAGGTTCGAGCCCTACTAAGCCTACCA
>mitochondrial-Osu-GluTTC-Chr18
GGGAGAGTTGCCGAGTGGTCAAAAGCGACAGACTTTCAATCTGTTGAAGTTTTTCTACGTAGGTTCGAATCCTGCCTCTCCCACCA
>mitochondrial-Osu-iMetCAT-Chr9
AGCGGGGTAGAGGAATTGGTCGACTCATCAGGCTCATGACCTGAAGACTGCAGGTTCGAATCCTGCCCCCGCCTCCA
>mitochondrial-Osu-TrpCCA-Chr2
GCGCTCTTAGTTCAGTTCGGTAGAACGCGGGTCTCCAAAACCCGATGTCGTAGGTTCAAATCCTACAGAGCGTGCCA
>mitochondrial-Osu-GluTTC-Chr1
GTCCCTTTCGTCCAGTGGTTAGGACATCGTCTTTTCATGTCGAAGACACGGGTTCGATTCCCGTAAGGGATACCA
>plastid-Bla-GluTTC-99990
GCCCTTATGGTCTAATTTGGATTTAAGACAATTTTTTTTTTCAAAAAATTAATGAGTATTCAAATTACTCTAAGGGTTCCA
>mitochondrial-Bla-iMetCAT-99991
CGCGGGGTAGAGTAAATACATGGTTAACTCATCAGGCTCATGACCTGAAGACTGCAGGTTCGAATCCTGCCCCCGCTACCA
>nuclear-Bya-TrpCCA-99992
GGATCCGTGGCGCAATGGTAGCGCGTCTGACTCCAGATCAGAAGGTTGCGTGTTCGATTCACGTCGGGTTCACCA
>nuclear-Bya-TrpCTA-99993
GAACCTGTTGCGCAATGGTAGCGCGACTGACTCTAGATCAGAAGGTTGCGTGTTCGATTCACGTCAGGTTCCCCA
>nuclear-Osu-iMetCAT-99994_cplike
CGCGGGGTAGAGCAGCTTGGTAGCTCGTGAGGCTCATAACCTTGATGTCGCGTGTTCAAATCGCGCCCCCGCAACCA
>nuclear-Bsu-iMetCAT-99995_cplike
CGCGGGGTAGAGTAGCCTGGCGGCTCGTAAGGCTCATGACCTTAAGATCACGGGTTCAAATCCCGTCCCCGCTTCCA
>nuclear-Ath-ProTGG-171741
GGGCATTTGGTCTAGTGGTATGATTCTCGCTTTGGGTGCGAGAGGTCCCGAGTTCGATTCTCGGAATGCCCCCCA
>nuclear-Ath-ArgCCT-171716
GCGCCTGTAGCTCAGTGGATAGAGCGTCTGTTTCCTAAGCAGAAGGTCGTAGGTTCGACCCCTACCTGGCGCGCCA
>nuclear-Ath-SerAGA-171815
GTGGGCGTGCCGGAGTGGTTATCGGGCATGACTAGAAATCATGTGGGCTTTGCCCGCGCAGGTTCGAATCCTGCCGCTCACGCCA
>nuclear-Ath-ThrCGT-171709
GCCTCCGTAGCATAGTGGTATTGCGTTCGCTTCGTAAGCGAAAGGCCGCGAGTTCGATCCTCGCCGGGGGCTCCA
>nuclear-Ath-LeuCAA-171789
GTCAGGGTGGCCGAGTGGTCTAAGGCGCCAGACTCAAGTTCTGGTCCTCGTAAGAGGGCGTGGGTTCAAATCCCACTTCTGACACCA
>nuclear-Ath-LysTTT-171712
GCCTTCTTAGCTCAGTGGTAGAGCGCGTGGCTTTTAACCACGTGGTCGTGGGTTCGATCCCCACAGACGGCGCCA
>nuclear-Ath-SerGCT-171796
GTCGCTTTGGCCGAGTGGTTAAGGCGTGTGCCTGCTAAGTACATGGGATTTTCCCGCGAGAGTTCGAATCTCTCAGGCGACGCCA
>nuclear-Ath-GlnCTG-171773
GGTTCCATGGTCTAGCGGTTAGGACACTAGACTCTGAATCTAGTAACCCGAGTTCAAGTCTCGGTGGAACCTCCA
>nuclear-Ath-SerCGA-171785
GTCAATATGTCCGAGTGGTTAAGGAGATTGACTCGAAATCAATTGGGCTTTGCCCGCGCAGGTTCGAATCCTGCTGTTGACGCCA
>nuclear-Ath-LeuAAG-171817
GTTGATATGGCCGAGTTGGTCTAAGGCGCCAGATTAAGGTTCTGGTCCGAAAGGGCGTGGGTTCAAATCCCACTGTCAACACCA
>nuclear-Ath-HisGTG-183748
GGTGGTTGTAGTATAGCGGTTAGTATCCCACGTTGTGGCCGTGGGGACCCGGGCTCGAATCCCGGCAGCCACACCA
>nuclear-Ath-AsnGTT-171727
GCTGGAATAGCTCAGTTGGTTAGAGCGTGTGGCTGTTAACCACAAGGTCGGAGGTTCGACCCCTCCTTCTAGCGCCA
>nuclear-Ath-TyrGTA-183721
CCGACCTTAGCTCAGTTGGTAGAGCGGAGGACAGTAGATCCTTAGGTCACAGGTTCGAATCCGGTAGGTCGGACCA
>nuclear-Ath-LysTTT-183734
GCCGTCTTAGCTCAGCGGTAGAGCGCGTGGCTTTTAACCACGTGGCCGTGGGTTCGATCCCCACAGACGGCGCCA
>nuclear-Ath-SerTGA-171792
GTCGATATGTCCGAGTGGTTAAGGAGACAGACTTGAAATCTGTTGGGCTTCGCCCGCGCAGGTTCGAACCCTGCTGTCGACGCCA
>nuclear-Ath-LeuTAG-171673
GACAATTTGGCCGAGTGGTCTAAGGCGCCAGATTTAGGCTCTGGTCCGAAAGGGCGTGGGTTCAAATCCCACAGTTGTCACCA
>nuclear-Ath-GlnCTG-171774
GGTTCCATGGTCTAGTGGTCAGGACATTGGACTCTGAATCCAGTAACCCGAGTTCAAGTCTCGGTGGAACCTCCA
>nuclear-Ath-SerGCT-183728
GACACTTTGGCCGAGTGGTTAAGGCGTTTGCCTGCTAAGTAAATGGGGTTTCCCCGCGAGAGTTCGAATCTCTCAGGTGTCGCCA
>nuclear-Ath-ArgCCG-171686
GATCCCATAGCGGAGTGGATATCGCGTTAGACTCCGAATCTAAAGGTCGTGGGTTCGATTCCCACTGGGATCACCA
>nuclear-Ath-IleTAT-171721
GCTCCCGTAGCTCAGTTGGTTAGAGCGTTGGTCTTATGAGCCGAAGGTCGCGGGTTCGAGCCCCGCCGGAAGCACCA
>nuclear-Ath-SerGCT-183752
GTCGCTTTGGCCGAGTGGTTAAGGCGCTCGCCTGCTAAGTGAGTGGGATTTTCCCGCGAGAGTTCGAATCTCTCAGGCGACGCCA
>nuclear-Ath-AlaAGC-183743
GGGGATGTAGCTCAAATGGTAGAGCGCTCGCTTAGCATGCGAGAGGTACGGGGATCGATACCCCGCATCTCCACCA
>nuclear-Ath-TrpCCA-171734
GGATTCGTGGCGCAATGGTAGCGCGTCTGACTCCAGATCAGAAGGTTGCGTGTTCGATTCACGTCGGGTTCACCA
>nuclear-Ath-ArgCCG-183763
GTTTGCGTGGCCTAATGGATAAGGCGCTCGCCTCCGAAGCGGGAGATTGTGGGTTCGAATCCCATCGCGAACGCCA
>nuclear-Ath-ThrTGT-171700
GCCCGTATAGCTCAGTGGTAGAGCGTCAGTCTTGTAAACTGAAGGTCCGTAGTTCGATCCTGCGTGTGGGCACCA
>nuclear-Ath-GlyGCC-171692
GCACCAGTGGTCTAGTGGTAGAATAGTACTCTGCCACGGTACAGACCCGGGTTCGATTCCCGGCTGGTGCACCA
>nuclear-Ath-HisGTG-183747
GGTGGCTGTAGTTTAGTGGTTAGAATCCCACGTTGTGGCCGTGGGGACCTGGGCTCGAATCCCAGCAGCCACACCA
>nuclear-Ath-GlnCTG-171765
GGTCCTATGGTCTAGTGGTCAGGACATTGGACTCTGAATCCAGTAACCCGAGTTCAAATCTCGGTAGGACCTCCA
>nuclear-Ath-AsnGTT-183739
GCTGGAGTAGCTCAGTTGGTTAGAGCGTGTGGCTGTTAACCACAAGGTCAGAGGTTCGACCCCTTTCTCTAGCGCCA
>nuclear-Ath-HisGTG-171768
GGTGGCTGTAGTTTAGTGGTAAGAATTCCACGTTGTGGCCGTGGAGACCTGGGCTCGAATCCCAGCAGCCACACCA
>nuclear-Ath-AlaAGC-171748
GGGGATGTAGCTCAGATGGTAGAGCGCTCGCTTAGCATGCGAGAGGCACGGGGATCGATACCCCGCATCTCCACCA
>nuclear-Ath-AlaTGC-171751
GGGGATGTAGCTCATATGGTAGAGCGCTCGCTTTGCATGCGAGAGGCACAGGGTTCGATTCCCTGCATCTCCACCA
>nuclear-Ath-AlaCGC-171752
GGGGGTGTAGCTCATATGGTAGAGCGCTCGCTTCGCATGCGAGAGGCACGGGGTTCGATTCCCCGCACCTCCACCA
>nuclear-Ath-SerAGA-183750
GTAGGCGTGCCGGAGTGGTTATCGGGCATGACTAGAAATCATGTGGGCTTTGCCCGCGCAGGTTCGAATCCTGCCGCCTACGCCA
>nuclear-Ath-ThrTGT-183732
GCCCGTATAGCTCAGTGGTAGAGCGTCAGTCTTGTAAACTGAAGGTCCGTAGTTCTATCCTGCGTGTGGGCACCA
>nuclear-Ath-CysGCA-171759
GGGTCCTTAGCTCAGTGGTAGAGCATTTGACTGCAGATCAAGAGGTCACCGGTTCGAACCCGGTAGGGCCCTCCA
>nuclear-Ath-ArgCCG-171678
GACCGCGTGGCCTAATGGATAAGGCGCTCGCCTCCGGAGCGGGAGATTGTGGGTTCGAGTCCCACCGTGGTCGCCA
>nuclear-Ath-TyrGTA-183725
CCGACCTTAGCTCAGTTGGTAGAGCGGAGGACTGTAGATCCTTAGGTCATTGGTTCGAATCCGGTAGGTCGGACCA
>nuclear-Ath-TyrGTA-183718
CCAACCTTAGCTCAGTTGGTAGAGCGGAGGACTGTAGATCCTTAGGTCACTGGTTCGAATTTGGTAGGTCGGACCA
>nuclear-Ath-ValAAC-171778
GGTTTCGTGGTGTAGTTGGTTATCACGTCAGTCTAACACACTAAAGGTCTCCGGTTCGAACCCGGGCGAAGCCACCA
>nuclear-Ath-IleTAT-171764
GGTCCCGTAGCTCAGTTGGTTAGAGCGTTGGTCTTATGAGCCGAAGGTCGCGGGTTCGAGCCCCGCCGGGACCACCA
>nuclear-Ath-ProTGG-183741
GGGCATTTGGTCTAGTGGTATGATTCTCGCTTTGGGTGCGAGAGGTCCCGAGTTCGATTCTCGCAATGCCCCCCA
>nuclear-Ath-GluCTC-183765
TCCGTTGTAGTCTAGCTGGTCAGGATACTCGGCTCTCACCCAAGAGACCCGGGTTCGAGTCCCGGCAACGGAGCCA
>nuclear-Ath-CysGCA-183716
AGGTCCATAGCTCAGTGGTAGAGCAATTGACTGCAGATCAATAGGTCACCGGTTTGAACCTGGTTGGGCCCTCCA
>nuclear-Ath-ProCGG-171760
GGGTGTTTGGTCTAGTGGTATGATTCGCGCTTCGGGTGCGCGAGGTCCCGAGTTCGATTCTCGGAACACCCCCCA
>nuclear-Ath-ArgACG-171679
GACTCCATGGCCCAATGGATAAGGCGCTGGTCTACGAAACCAGAGACTCTGGGTTCGATCCCCAGTGGAGTCGCCA
>nuclear-Ath-CysGCA-171742
GGGCCCATAGCTCAGTGGTAGAGCATTCGACTGCAGATCGAGAGGTCACCGGTTCGAACCCGGTTGAGCCCTCCA
>nuclear-Ath-AlaTGC-171747
GGGGATGTAGCTCAAATGGTAGAGCGCTCGCTTTGCATGCGAGAGGCACGGGGTTCGATCCCCCGCATCTCCACCA
>nuclear-Ath-SerTGA-171783
GTCAATATGTCCGAGTGGTTAAGGAGACAGACTTGAAATCTGTTGGGCTTCGCCCGCGCAGGTTCGAACCCTGCTGTTGACGCCA
>nuclear-Ath-iMetCAT-171658
ATCAGAGTGGCGCAGCGGAAGCGTGGTGGGCCCATAACCCACAGGTCCCAAGATCGAAACTTGGCTCTGATACCA
>nuclear-Ath-SerGCT-183753
GTCGCTTTGGCCGAGTGGTTAAGGCGTGTTCCTGCTAAGTACATGGGGTTTCCCCGCGAGAGTTCGAATCTGTCAGGCGACGCCA
>nuclear-Ath-ArgTCT-183731
GCACCCGTGGCCTAATGGATAAGGCGTTTGACTTCTAATCACACGATTGTGGGTTCGAGTCCCACCGGGTGTGCCA
>nuclear-Ath-TrpCCA-183740
GGATCCGTGGCGCAATGGTAGCGCGTCTGACTCCAGATCAGAAGGTTGCTTGTTCGATTCACGTCGGGTTCACCA
>nuclear-Ath-ArgACG-171772
GGTTCCATGGCCCAATGGATAAGGCGCTGGTCTACGAAACCAGAGATTCTGGGTTCGATCCCCAGTGGAATCGCCA
>nuclear-Ath-GluTTC-183764
TCCATTGTCGTCCAGCGGTTAGGATATCTGGCTTTCACCCAGGAGACCCGGGTTCGATTCCCGGCAATGGAGCCA
>nuclear-Ath-CysGCA-171684
GAGCCTATAGCTCAGTGGTAGAGCAATTGACTGCAGATCAATAGGTCACCGGTTCGAATCCGGTTGGGCTCTCCA
>nuclear-Ath-ValCAC-171807
GTCTGGGTGGTGTAGTCGGTTATCACGCTAGTCTCACACACTAGAGGTCCCCGGTTCGAACCCGGGCTCAGACACCA
>nuclear-Ath-AspGTC-171804
GTCGTTGTAGTATAGTGGTAAGTATTCCCGCCTGTCACGCGGGTGACCCGGGTTCGATCCCCGGCAACGGCGCCA
>nuclear-Ath-CysGCA-171762
GGGTTCATAGCTCAGTGGTAGAGCAATTGACTGCAGATCAATAGGTCACCGGTTCGAACCCGGTTGGGCCCTCCA
>nuclear-Ath-GlyGCC-171688
GCACCAGTGGTCTAGTGGCATGATAGTACCCTGCCACGGTACAGACCCGGGTTCAATTCCCGGCTGGTGCACCA
>nuclear-Ath-SerGCT-171798
GTCGCTTTGGCCGAGTGGTTAAGGCGTGTGCCTGCTAAGTACATGGGGTTTCCCCGCGAGAGTTCGAATCTCTCAGGCGACGCCA
>nuclear-Ath-LeuTAA-171699
GCAGGTTTGCCCGAGTGGTTAAGGGGGAAGACTTAAGTTCTTCTGCACATAAGTGCGCGTGGGTTCGAACCCCACAGCCTGCACCA
>nuclear-Ath-GluCTC-171824
TCCGTTGTAGTCTAGCTGGTCAGGATACTCGGCTCTCACCCGAGAGACCCGGGTTCGAGTCCCGGCAACGGAGCCA
>nuclear-Ath-SerTGA-171784
GTCAATATGTCCGAGTGGTTAAGGAGATAGACTTGAAATCTATTGGGCTTCGCCCGCGCAGGTTCGAACCCTGCTGTTGACGCCA
>nuclear-Ath-AspGTC-183755
GTCGTTGTAGTATAGTGGTAAGGATTCCCGCCTGTCACGCGGGTGACCCGGGTTCGATCCTCGGCAACGACGCCA
>nuclear-Ath-SerGCT-171797
GTCGCTTTGGCCGAGTGGTTAAGGCGTGTGCCTGCTAAGTACATGGGCTCTGCCCGCGAGAGTTCGAATCTCTCAGGCGACGCCA
>nuclear-Ath-TrpCCA-171732
GGATCCGTGGCGCAATGGTAGCGCGTCTGACTCCAGATCAGAAGGTTGCGTGTTCGATTCACGTCGGGTTCACCA
>nuclear-Ath-ThrCGT-171711
GCCTCTGTAGCATAGTGGTATTGCGTTCGCTTCGTAAGCGAAAGGCCGCGAGTTCGATCCTCGCCGGAGGCTCCA
>nuclear-Ath-LysTTT-171707
GCCGTCTTAGCTCAGTGGTAGAGCGCGTGGCTTTTAACCACGTGGCCGTGGGTTCGATCCCCACAGACGGCGCCA
>nuclear-Ath-GlyGCC-183730
GCACCAGTGGTCTAGTGGCATGATAGTACCCTGCCACGGTACATACCCGGGTTCAATTCCCGGCTGGTGCACCA
>nuclear-Ath-AlaCGC-171750
GGGGATGTAGCTCATATGGTAGAGCGCTCGCTTCGCATGCGAGAGGCACGGGGTTCGATTCCCCGCATCTCCACCA
>nuclear-Ath-GlyGCC-171690
GCACCAGTGGTCTAGTGGTAGAATAGTACCCTGCCACGGTACAGACCCGGGTTCAATTCCCGGCTGGTGCACCA
>nuclear-Ath-ArgTCT-171695
GCACCCGTGGCCTAATGGATAAGGCGTTTGACTTCTAATCAAACGATTGTGGGTTCGAGTCCCACCGGGTGTGCCA
>nuclear-Ath-IleAAT-171736
GGCCTATTAGCTCAGTTGGTTAGAGCGTCGTGCTAATAACGCGAAGGTCACAGGTTCGATCCCTGTATAGGCCACCA
>nuclear-Ath-ArgACG-171681
GACTCCGTGGCCCAATGGATAAGGCGCTGGTCTACGAAACCAGAGATTCTGGGTTCGATCCCCAGCGGAGTCGCCA
>nuclear-Ath-SerAGA-183761
GTGGACGTGCCGGAGTGGTTATCGGGAATGACTAGAAATCATGGGGGCTTTGCCCGCGCAGGTTTGAATCTTGCCGTTTACGCCA
>nuclear-Ath-LeuCAA-183751
GTCAGGATGGCCGAGTGGTCTAAGGCGCCAGACTCAAGTTCTGGTCTTCGTAAGAGGGCGTGGGTTCAAACCCCACTTCTGACACCA
>nuclear-Ath-CysGCA-183742
GGGCTCATAGCTCAGTGGTAGAGCATTCGACTGCAGATCGAGAGGTCACCGGTTCGAACCCGGTTGGGCCCTCCA
>nuclear-Ath-LeuAAG-171816
GTTGATATGGCCGAGTTGGTCCAAGGCGCCAGATTAAGGTTCTGGTCCGAAAGGGCGTGGGTTCAAATCCCACTGTCAACACCA
>nuclear-Ath-iMetCAT-171655
AGCAGAGTGGCGCAGCGGAAGCGTGGTGGGCCCATAACCCACAGGTCCCAGGATCGAAACCTGGCTCTGCTACCA
>nuclear-Ath-SerTGA-171793
GTCGATATGTCCGAGTGGTTAAGGAGATAGACTTGAAATCTATTGGGCTTCGCCCGCGCAGGTTCGAACCCTGCTGTCGACGCCA
>nuclear-Ath-GlnCTG-171763
GGTCCCATGGTCTAGTGGTCAGGACATTGGACTCTGAATCCAGTAACCCGAGTTCAAGTCTCGGTGGGACCTCCA
>nuclear-Ath-LeuTAA-171698
GCAGGTTTGCCCGAGAGGTTAAGGGGGAAGACTTAAGTTCTTCTGCACATAAGTGCGCGTGGGTTCGAACCCCACAGCCTGCACCA
>nuclear-Ath-SerAGA-171814
GTGGACGTGCCGGAGTGGTTATCGGGCATGACTAGAAATCATGTGGGTTTTGCCCGCGCAGGTTCGAATCCTGCCGTTCACGCCA
>nuclear-Ath-iMetCAT-183717
ATCAAAGTGGTGCAGCGGAAGCGTGATGGGCCCATAACCCACAGGTCACAGGATCGAAACCTGTCTTTGATACCA
>nuclear-Ath-ArgTCT-171717
GCGCTCGTGGCCCAATGGATAAGGCGTCTGACTTCTAATCAGACGATTGTGGGTTCGATCCCCACCGAGCGTGCCA
>nuclear-Ath-LeuCAA-171786
GTCAGGATGGCCGAGTGGTCTAAGGCGCCAGACTCAAGTTCTGGTCCTCGTAAGAGGGCGTGGGTTCAAACCCCACTTCTGACACCA
>nuclear-Ath-ValTAC-183746
GGTGCTGTGGTGTAGTGGTTATCACGTTTGCCTTACACGCAAAAGGTCTCCAGTTCGACCCTGGGCAGCACCACCA
>nuclear-Ath-TyrGTA-183727
CCGACTTTAGCTCAGTTGGTAGAGCGGAGGACAGTAGATCCTTAGGTCACTGGTTCGAATCCGGTAGGTCGGACCA
>nuclear-Ath-ArgCCT-171719
GCGTCTGTAGCTCAGTGGATAGAGCGTCTGTTTCCTAAGCAGAAGGTCGTAGGTTCGACCCCTACCTGACGCGCCA
>nuclear-Ath-LeuCAG-171781
GTCAAGATGGCCGAGTTGGTCTAAGGCGCCAGTTTCAGGTACTGGTCCGAAAGGGCGTGGGTTCAAATCCCACTCTTGACACCA
>nuclear-Ath-LeuTAG-171675
GACAGTTTGGCCGAGTGGTCTAAGGCGCCAGATTTAGGCTCTGGTCCGAAAGGGCGTGGGTTCAAATCCCACAGCTGTCACCA
>nuclear-Ath-ArgTCG-171676
GACCGCATAGCGCAGTGGATTAGCGCGTCTGACTTCGGATCAGAAGGTCGTGGGTTCGACTCCCACTGTGGTCGCCA
>nuclear-Ath-iMetCAT-171659
ATCAGAGTGGCGCAGCGGAAGCGTGGTGGGCCCATAACCCACAGGTCCCAGGATCGAAACCTGGCTCTGATACCA
>nuclear-Ath-TyrGTA-183723
CCGACCTTAGCTCAGTTGGTAGAGCGGAGGACTGTAGATCCTTAGGTCACTGGTTCGAATCTGGTAGGTTTGACCA
>nuclear-Ath-PheGAA-171718
GCGGGGATAGCTCAGTTGGGAGAGCGTCAGACTGAAGATCTGAAGGTCGCGTGTTCGATCCACGCTCACCGCACCA
>nuclear-Ath-GluTTC-171820
TCCGATGTCGTCCAGCGGTTAGGATATCTGGCTTTCACCCAGGAGACCCGGGTTCGATTCCCGGCATCGGAGCCA
>nuclear-Ath-ArgACG-171682
GACTCTGTGGCCCAATGGATAAGGCGCTGGTCTACGAAACCAGAGATTCTGGGTTCGATCCCCAGCAGAGTCGCCA
>nuclear-Ath-ProAGG-171737
GGGCATTTGGTCTAGTGGTATGATTCTCGCTTAGGGTGCGAGAGGTCCCGAGTTCAATTCTCGGAATGCCCCCCA
>nuclear-Ath-LysTTT-183735
GCCGTCTTAGCTCAGTGGTAGAGCGCGTGGCTTTTACCCACGAGGCCGTGGGTTCGATCCCCACAGACGGCGCCA
>nuclear-Ath-SerAGA-183762
GTGGACGTGCCGGAGTGGTTATCGGGCATAACTAGAAATCATGTGGGCTTTGCCCGCGCAGGTTCGAATCCTGCCGTTCACGCCA
>nuclear-Ath-LysCTT-171703
GCCCGTCTAGCTCAGTTGGTAGAGCGCAAGGCTCTTAACCTTGTGGTCGTGGGTTCGAACCCCACGGTGGGCGCCA
>nuclear-Ath-TyrGTA-171663
CCGACCTTAGCTCAGTTGGTAGAGCGGAAGACTGTAGATCTTTAGGTCGCTGGTTCGATTCCGGCAGGTCGGACCA
>nuclear-Ath-AsnGTT-183736
GCTGGAATAGCTCAGATGGCTAGAGCGTGTGGCTGTTAACCACAAGGTCGGAGGTTCAAGCCCTCCTTCTAGCGCCA
>nuclear-Ath-LeuTAA-171791
GTCAGTATGGCCGAGTGGTCTAAGGCGCCAGACTTAAGTTCTGGTCCTCTTACGAGGGCGTGGGTTCAAACCCCACTGCTGACACCA
>nuclear-Ath-HisGTG-171770
GGTGGCTGTAGTTTAGTGGTTAGAATTCCACGTTGTGGCCGTGGAGACCTGGGCTCGAATCCCAGCAGCCACACCA
>nuclear-Ath-ProAGG-171738
GGGCATTTGGTCTAGTGGTATGATTCTCGCTTAGGGTGCGAGAGGTCCGGAGTTCAATTCTCCGAATGCCCCCCA
>nuclear-Ath-GlnCTG-171775
GGTTCTATGGTCTAGCGGTTAGGACATTGGACTCTGAATCCAGTAACCCGAGTTCAATTCTCGGTAGAACCTCCA
>nuclear-Ath-ThrAGT-171731
GCTTTCATAGCTCAGTTGGTTAGAGCACCCGTTTAGTAAGCGGGAGGTCTTGAGTTCAACTCTCAATGAAAGCACCA
>nuclear-Ath-ProTGG-171744
GGGCGTTTGGTCTAGTGGTATGATTCTCGCTTTGGGTGCGAGAGGTCCCGAGTTCGATTCTCGGAACGCCCCCCA
>nuclear-Ath-ThrAGT-171722
GCTCTCGTAGCTCAGTTGGTTAGAGCACCCGTTTAGTAAGCGGGAGGTCTTGAGTTCAACTCTCAACGAAAGCACCA
>nuclear-Ath-GlyTCC-171720
GCGTCTGTAGTCCAACGGTTAGGATAATTGCCTTCCAAGCAATAGACCCGGGTTCGACTCCCGGCAGACGCACCA
>nuclear-Ath-ArgTCT-171696
GCACCCGTGGCCTAATGGATAAGGCGTTTGACTTCTAATCAAGCGATTGTGGGTTCGAGTCCCACCGGGTGTGCCA
>nuclear-Ath-ValTAC-183729
GATTCTGTGGTGTAGTGGTTATCACGTTTGCCTTACACGCAAAAGGTCTCCAGTTCGATCCTGGGCAGAATCACCA
>nuclear-Ath-SerAGA-171813
GTGGACGTGCCGGAGTGGTTATCGGGCATGACTAGAAATCATGTGGGCTTTGCCCGCGCAGGTTCGAATCCTGCCGTTCACGCCA
>nuclear-Ath-IleAAT-171735
GGCCCATTAGCTCAGTTGGTTAGAGCGTCGTGCTAATAACGCGAAGGTCGCAGGTTCGAAACCTGCATGGGCCACCA
>nuclear-Ath-TyrGTA-183720
CCGACCTTAGCTCAGTTGGTAGAGCGGAAGACTGTAAATCTTTAGGTCGCTGGTTCGATTCCGGCAGGTTGAACCA
>nuclear-Ath-AsnGTT-171725
GCTGGAATAGCTCAGCTGGTTAGAGCGTGTGGCTGTTAACCACAAGGTCGGAGGTTCGAACCCTCCTTCTAGCGCCA
>nuclear-Ath-AlaCGC-183744
GGGGGTGTAGCTCATATGGTAGAGCGCTCGTTTCGCATGCGAGAGGCACGGGGTTCGATTCCCCGCACCTCCACCA
>nuclear-Ath-CysGCA-183745
GGGTCCATAGCTCAGTGATAGAGCAATTGACTGCAGATCAATAGGTCACCGGTTCGAACCCGGTTGGGCCCTCCA
>nuclear-Ath-GlnTTG-183749
GGTTCTATGGTGTAGTGGTTAGCACTCAGGACTTTGAATCCTGCGACCTGGGTTCGACTCCCGGTAGAACCTCCA
>nuclear-Ath-LysCTT-171704
GCCCGTCTAGCTCAGTTGGTAGAGCGCAAGGCTCTTAACCTTGTGGTCGTGGGTTCGAGCCCCACGGTGGGCGCCA
>nuclear-Ath-ArgTCT-171714
GCGCCCGTGGCCTAATGGATAAGGCGTTTGACTTCTAATCAAACGATTGTGGGTTCGAGTCCCACCGGGCGTGCCA
>nuclear-Ath-ThrTGT-171705
GCCCTTATAGCTCAGTGGTAGAGCGTCAGTCTTGTAAACTGAAGGTCCGTAGTTCGATCCTGCGTGAGGGCACCA
>nuclear-Ath-CysGCA-171756
GGGTCCATAGCTCAGTGGTAGAGCAATTGACTGCAGATCAATAGGTCACCGGTTCGAACCCGGTTGGGCCCTCCA
>nuclear-Ath-TyrGTA-171668
CCGACCTTAGCTCAGTTGGTAGAGCGGAGGACTGTAGATCCTTAGGTCACTGGTTCGAATTCGGTAGGTCGGACCA
>nuclear-Ath-eMetCAT-171754
GGGGTGGTGGCGCAGTTGGCTAGCGCGTAGGTCTCATAATCCTGAGGTCGAGAGTTCGAGCCTCTCTCACCCCACCA
>nuclear-Ath-SerCGA-171794
GTCGATATGTCCGAGTGGTTAAGGAGATTGACTCGAAATCAATTGGGCTTTGCCCGCGCAGGTTCGAATCCTGCTGTCGACGCCA
>nuclear-Ath-AspGTC-183756
GTCGTTGTAGTATAGTGGTAAGTATTCCCGCCTGTCACGCGGGTGACCCGGGTTCGATCCCCGGCAAAGGCGCCA
>nuclear-Ath-TyrGTA-183724
CCGACCTTAGCTCAGTTGGTAGAGCGGAGGACTGTAGATCCTTAGGTCATTGGTTCGAATCCGCTAGGTCGGACCA
>nuclear-Ath-ThrAGT-171723
GCTCTCGTAGCTCAGTTGGTTAGAGCACCCGTTTAGTAAGCGGGAGGTCTTGAGTTCAACTCTCAACGAGAGCACCA
>nuclear-Ath-SerAGA-183760
GTGGACATGCCGGAGTGGTGTTATCGGGCATAACTAGAAATCATGTGGGCTTTGCCCGCGCAGGTTCGAATCATGCCGTTTACGCCA
>nuclear-Ath-SerCGA-171782
GTCAATATGTCCGAGTGGTTAAGGAGACAGACTCGAAATCTGTTGGGCTTTGCCTGCGCAGGTTCGAATCCTGCTGTTGACGCCA
>nuclear-Ath-GlyGCC-171691
GCACCAGTGGTCTAGTGGTAGAATAGTACCCTGCCACGGTACAGACCCGGGTTCGATTCCCGGCTGGTGCACCA
>nuclear-Ath-GluTTC-171822
TCCGTTATCGTCCAGCGGTTAGGATATCTGGCTTTCACCCAGGAGACCCGGGTTCGATTCCCGGTAACGGAGCCA
>nuclear-Ath-ArgACG-171680
GACTCCATGGCCCAATGGATAAGGCGCTGGTCTACGAAACCAGAGATTCTGGGTTCGATCCCCAGTGGAGTCGCCA
>nuclear-Ath-GluCTC-171821
TCCGTCGTAGTCTAGCTGGTTAGGATACTCGGCTCTCACCCGAGAGACCCGGGTTCGAGTCCCGGCGACGGAGCCA
>nuclear-Ath-ProAGG-171743
GGGCGTTTGGTCTAGTGGTATGATTCTCGCTTAGGGTGCGAGAGGTCCCGAGTTCAATTCTCGGAACGCCCCCCA
>nuclear-Ath-ValTAC-171767
GGTGCTGTGGTGTAGTGGTTATCACGTTTGCCTTACACGCAAAAGGTCTCCAGTTCGATCCTGGGCAGCACCACCA
>nuclear-Ath-LeuTAG-171685
GATAGTTTGGCCGAGTGGTCTAAGGCGCCAGATTTAGGCTCTGGTCCGAAAGGGCGTGGGTTCAAATCCCACAGCTGTCACCA
>nuclear-Ath-SerGCT-171800
GTCGCTTTGGCCGAGTGGTTAAGGCGTTTGCCTGCTAAGTAAATGGGGTTTCCCCGCGAGAGTTCGAATCTCTCAGGCGACGCCA
>nuclear-Ath-AsnGTT-183737
GCTGGAATAGCTCAGTAGGTTTAGAGCGTGTGGCTGTTAACCTCAAGGTCGGAGGTTCGACCCCTCCTTTCAGCGCCA
>nuclear-Ath-SerAGA-171812
GTGGACGTGCCGGAGTGGTTATCGGGCATGACTAGAAATCATGTGGGCTCTGCCCGCGCAGGTTCGAATCCTGCCGTTCACGCCA
>nuclear-Ath-AspGTC-183757
GTCGTTGTAGTATAGTGGTAAGTATTCCCGCCTGTCACGCGGGTGGCCCGGGTTCGATCCCCGGCAACGGCGCCA
>nuclear-Ath-ValCAC-183758
GTCTGGGTAGTGTAGTCGGTTATCACGCTAGTCTCACACACTAGAGGTCCCCGGTTCGAACCCGGGCTCAGACACCA
>nuclear-Ath-GluTTC-171826
TCCGTTGTCGTCCAGCGGTTAGGATATCTGGCTTTCACCCAGGAGACCCGGGTTCGATTCCCGGCAACGGAGCCA
>nuclear-Ath-ProCGG-171739
GGGCATTTGGTCTAGTGGTATGATTCTCGCTTCGGGTGCGAGGGGTCCCGAGTTCGATTCTCGGAATGCCCCCCA
>nuclear-Ath-CysGCA-171757
GGGTCCATAGCTCAGTGGTAGAGCATTTGACTGCAGATCAAGAGGTCACCGGTTCGAACCCGGTTGGGCCCTCCA
>nuclear-Ath-LysCTT-183733
GCCCGTCTAGCTCAGTTGGTAGAGCGCAAGGCTCTTAACCTTCTGGTCGTGGGTTCGAGCCCCACGGTGGGCGCCA
>nuclear-Ath-ArgCCT-171715
GCGCCTGTAGCTCAGTGGATAGAGCGTCTGTTTCCTAAGCAGAAAGTCGAAGGTTCGACCCCTTCCTGGCGCGCCA
>nuclear-Ath-ArgTCT-171693
GCACCCATGGCCTAATGGATAAGGCGCTTGACTTCTAATCAAGCGATTGTGGGTTCGAATCCCACTGGGTGTGCCA
>nuclear-Ath-ThrCGT-171710
GCCTCCGTAGCATAGTGGTATTGCGTTCGCTTCGTAAGCGAAAGGTCGTGAGTTCGATCCTCACCGTAGGCTCCA
>nuclear-Ath-TyrGTA-183726
CCGACCTTAGCTCTGTTGGTATAGCGGAGGACTGTAGATCCTTAGGTCACTGGTTCGAATTCGGTAGGTCGGACCA
>nuclear-Ath-ArgTCG-171677
GACCGCATAGCGCAGTGGATTAGCGCGTTTGACTTCGGATCAAAAGGTCGTGGGTTCGACTCCCACTGTGGTCGCCA
>nuclear-Ath-AspGTC-183754
GTCGTTATAGTATAGTGGTAAGTATTCCCGCCTGTCATGCGGGTGACCCGGGTTCAATCCCCGGCAACGGCGCCA
>nuclear-Ath-ValAAC-171779
GGTTTCGTGGTGTAGTTGGTTATCACGTCAGTCTAACACACTGAAGGTCTCCGGTTCGAACCCGGGCGAAGCCACCA
>nuclear-Ath-TyrGTA-183719
CCGACCTTAGCTCAGTTGGTAGAGCGGAAGACTGTAAATCTTTAGGTCGCTGGTTCGATTCCGGCAGGTCGGACCA
>nuclear-Ath-GluCTC-171825
TCCGTTGTAGTCTAGCTGGTTAGGATACTCGGCTCTCACCCGAGAGACCCGGGTTCGAGTCCCGGCAACGGAGCCA
>nuclear-Ath-TyrGTA-171666
CCGACCTTAGCTCAGTTGGTAGAGCGGAGGACTGTAGATCCTTAGGTCACTGGTTCGAATCCGGTAGGTCGGACCA
>nuclear-Ath-CysGCA-171758
GGGTCCTTAGCTCAGTGGTAGAGCAATTGACTGCAGATCAATAGGTCACCGGTTCGAATCCGGTAGGGCCCTCCA
>nuclear-Ath-LeuCAA-171787
GTCAGGATGGCCGAGTGGTCTAAGGCGCCAGACTCAAGTTCTGGTCTTCGAAAGAGGGCGTGGGTTCAAATCCCACTTCTGACACCA
>nuclear-Ath-AlaAGC-171749
GGGGATGTAGCTCAGATGGTAGAGCGCTCGCTTAGCATGCGAGAGGTACGGGGATCGATACCCCGCATCTCCACCA
>nuclear-Ath-AsnGTT-183738
GCTGGAATAGCTCAGTTGGTTAGAGCGTGTGGCTGTTAACCACAAGGTCGGAGGTTCGATCCCTCCTTCTAGCGCCA
>nuclear-Ath-GlyCCC-171713
GCGCATCTGGTGTAGTGGTATCATAGTACCCTCCCACGGTACTGACCAGGGTTCGATTCCCTGGATGCGCACCA
>nuclear-Ath-SerAGA-183759
GTGGAAGTGGCGGAGTGGTTATCGGGCATGACTAGAAATCATGTGGGCTTTGCCCGCGCAGGTTCGAATCCTGCCGTTCACGCCA
>nuclear-Ath-TyrGTA-183722
CCGACCTTAGCTCAGTTGGTAGAGCGGAGGACAGTAGATCCTTAGGTCATAGGTTCGAATCCGGTAGGTCGGACCA
>nuclear-Ath-ProCGG-171761
GGGTGTTTGGTCTAGTGGTATGATTCTCGCTTCGGGTGCGAGAGGTCCCGAGTTCGATTCTCGGAACACCCCCCA
>nuclear-Ath-ArgTCT-171694
GCACCCATGGCCTAATGGATAAGGCGCTTGACTTCTAATCAAGCGATTGTGGGTTCGAGTCCCACTGGGTGTGCCA
>nuclear-Ath-AsnGTT-171729
GCTGGAGTAGCTCAGTTGGTTAGAGCGTGTGGCTGTTAACCACAAGGTCAGAGGTTCGACCCCTCTCTCTAGCGCCA
>nuclear-Ath-GlnTTG-171777
GGTTCTATGGTGTAGTGGTTAGCACTCTGGACTTTGAATCCAGCGACCTGGGTTCGACTCCCGGTAGGACCTCCA
>nuclear-Ath-ArgACG-171683
GACTTCATGGCCCAATGGATAAGGCGCTGGTCTACGAAACCAGAGATTCTGGGTTCGATCCCCAGTGAAGTCGCCA
>nuclear-Ath-LeuCAA-171790
GTCAGGTTGGCCGAGTGGTCTAAGGCGCCAGACTCAAGTTCTGGTCTTCGAGAGAGGGCGTGGGTTCAAATCCCACATCTGACACCA
>plastid-Ath-ProTGG-171865
AGGGATGTAGCGCAGCTTGGTAGCGCGTTTGTTTTGGGTACAAAATGTCACGGGTTCAAATCCTGTCATCCCTACCA
>plastid-Ath-LeuCAA-171859
GCCTTGGTGGTGAAATGGTAGACACGCGAGACTCAAAATCTCGTGCTAAAGAGCGTGGAGGTTCGAGTCCTCTTCAAGGCACCA
>plastid-Ath-eMetCAT-171862
ACCTACTTAACTCAGTGGTTAGAGTATTGCTTTCATACGGCAGGAGTCATTGGTTCAAATCCAATAGTAGGTACCA
>plastid-Ath-GlnTTG-171851
TGGGGCGTAGCCAAGCGGTAAGGCAACGGGTTTTGGTCCCGCTATTCGGAGGTTCGAATCCTTCCGTCCCAGCCA
>plastid-Ath-IleCAT-171856
GCATCCATGGCTGAATGGTTAAAGCGCCCAACTCATAATTGGCGAATTCGTAGGTTCAATTCCTACTGGATGCACCA
>plastid-Ath-ValTAC-171874
AGGGCTATAGCTCAGTTAGGTAGAGCACCTCGTTTACACCGAGCAGGTCTACGGTTCGAGTCCGTATAGCCCTACCA
>plastid-Ath-HisGTG-171855
GGCGGATGTAGCCAAGTGGATTAAGGCAGTGGATTGTGAATTCACCATCGCGGGTTCAATTCCCGTCGTTCGCCCCA
>plastid-Ath-ValGAC-171873
AGGGATATAACTCAGCGGTAGAGTGTCACCTTGACGTGGTGGAAGTCATCAGTTCGAGCCTGATTATCCCTACCA
>plastid-Ath-TrpCCA-171871
ACGCTCTTAGTTCAGTTCGGTAGAACGTGGGTCTCCAAAACCCAATGTCGTAGGTTCAAATCCTACAGAGCGTGCCA
>plastid-Ath-PheGAA-171864
GCCGGGATAGCTCAGTTGGTAGAGCAGAGGACTGAAAATCCTCGTGTCACCAGTTCAAATCTGGTTCTTGGCACCA
>plastid-Ath-SerGCT-171868
GGAGAGATGGCTGAGTGGACTAAAGCGTTGGATTGCTAATCCATTGTACGAGTTAATCGTACCGAGGGTTCGAATCCCTCTCTTTCCCCCA
>plastid-Ath-ArgACG-171847
GGGCTTGTAGCTCAGAGGATTAGAGCACGTGGCTACGAACCACGGTGTCGGGGGTTCGAATCCCTCCTCGCCCACCA
>plastid-Ath-iMetCAT-171863
CGCGGGGTAGAGCAGTTTGGTAGCTCGCAAGGCTCATAACCTTGAGGTCACGGGTTCAAATCCTGTCTCCGCAACCA
>plastid-Ath-ThrTGT-171870
GCCCGCTTAGCTCAGAGGTTAGAGCATCGCATTTGTAATGCGATGGTCATCGGTTCGATTCCGATAGCCGGCTCCA
>plastid-Ath-AsnGTT-171848
TCCTCAGTAGCTCAGTGGTAGAGCGGTCGGCTGTTAACTGATTGGTCGTAGGTTCGAATCCTACTTGGGGAGCCA
>plastid-Ath-SerTGA-171867
GGAGAGATGGCCGAGTGGTTGATGGCTCCGGTCTTGAAAACCGGTATAGTTCATAAAAATAACTATCGAGGGTTCGAATCCCTCTCTCTCCTCCA
>plastid-Ath-LeuTAA-171860
GGGGATATGGCGGAATTGGTAGACGCTACGGACTTAAAATCCGTTGACTTTTAAAATCGTGAGGGTTCAAGTCCCTCTATCCCCACCA
>plastid-Ath-IleGAT-171857
GGGCTATTAGCTCAGTGGTAGAGCGCGCCCCTGATAAGGGCGAGGTCTCTGGTTCAAATCCAGGATGGCCCACCA
>plastid-Ath-AspGTC-171849
GGGATTGTAGTTCAATTGGTCAGAGCACCGCCCTGTCAAGGCGGAAGCTGCGGGTTCGAGCCCCGTCAGTCCCGCCA
>plastid-Ath-SerGGA-171866
GGAGAGATGGCCGAGTGGTTGAAGGCGTAACATTGGAACTGTTATGTAGACTTTTGTTTACCGAGGGTTCGAATCCCTCTCTTTCCGCCA
>plastid-Ath-TyrGTA-171872
GGGTCGATGCCCGAGCGGTTAATGGGGACGGACTGTAAATTCGTTGGCAATATGTCTACGCTGGTTCAAATCCAGCTCGGCCCACCA
>plastid-Ath-AlaTGC-171845
GGGGATATAGCTCAGTTGGTAGAGCTCCGCTCTTGCAAGGCGGATGTCAGCGGTTCGAGTCCGCTTATCTCCACCA
>plastid-Ath-CysGCA-171850
GGCGGCATGGCCGAGTGGTAAGGCGGGGGACTGCAAATCCTTTTTCCCCAGTTCAAATCCGGGTGCCGCCTCCA
>plastid-Ath-LeuTAG-171858
GCCGCTATGGTGAAATTGGTAGACACGCTGCTCTTAGGAAGCAGTGCTAGAGCATCTCGGTTCGAGTCCGAGTAGCGGCACCA
>plastid-Ath-GlyTCC-171854
GCGGGTATAGTTTAGTGGTAAAACCTTAGCCTTCCAAGCTAACGATGCGGGTTCGATTCCCGCTACCCGCTCCA
>plastid-Ath-GlyGCC-171853
GCGGATATAGTCGAATGGTAAAATTTCTCCTTGCCAAGGAGAAGACGCGGGTTCGATTCCCGCTATCCGCCCCA
>plastid-Ath-ArgTCT-171846
GCGTCCATTGTCTAATGGATAGGACATAGGTCTTCTAAACCTTTGGTATAGGTTCAAATCCTATTGGACGCACCA
>plastid-Ath-GluTTC-171852
GCCCCCATCGTCTAGTGGTTCAGGACATCTCTCTTTCAAGGAGGCAGCGGGGATTCGACTTCCCCTGGGGGTACCA
>plastid-Ath-ThrGGT-171869
GCCCTTTTAACTCAGTGGTAGAGTAACGCCATGGTAAGGCGTAAGTCATCGGTTCAAATCCGATAAGGGGCTCCA
>plastid-Ath-LysTTT-171861
GGGTTGCTAACTCAACGGTAGAGTACTCGGCTTTTAACCGACTAGTTCCGGGTTCGAGTCCCGGGCAACCCACCA
>mitochondrial-Ath-eMetCAT-171836
ACCTACTTGACTCAGCGGTTAGAGTATCGCTTTCATACGGCGAGAGTCATTGGTTCAAATCCAATAGTAGGTACCA
>mitochondrial-Ath-ProTGG-171838
CGAGGTGTAGCGCAGTCTGGTCAGCGCATCTGTTTTGGGTACAGAGGGCCATAGGTTCGAATCCTGTCACCTTGACCA
>mitochondrial-Ath-SerGCT-171840
GGAGGGATGGCTGAGTGGCTTAAGGCATTGGTTTGCTAAATCGACATACAAGAAGATTGTATCATGGGTTCGAATCCCATTTCCTCCGCCA
>mitochondrial-Ath-AsnGTT-183766
TCCTCAGTAGCTCAGTGGTAGAGCGGTCGGCTGTTAACTGATTGGTCGTAGGTTCAAATCCTACTTGGGGAGCCA
>mitochondrial-Ath-IleCAT-171837
GGGCTTATAGTTTAATTGGTTGAAACGTACCGCTCATAACGGTTATATTGTAGGTTCGAGCCCTACTAAGCCTACCA
>mitochondrial-Ath-GluTTC-171831
GTCCCTTTCGTCCAGTGGTTAGGACATCGTCTTTTCATGTCGAAGACACGGGTTCGATTCCCGTAAGGGATACCA
>mitochondrial-Ath-AspGTC-171828
GGGATTGTAGTTCAATCGGTCAGAGCACCGCCCTGTCAAGGCGGAAGCTGCGGGTTCGAGCCCCGTCAGTCCCGCCA
>mitochondrial-Ath-CysGCA-171829
GGCTAGGTAACATAATGGAAATGTATCGGACTGCAAATCCTGTAATGACGGTTCGACTCCGTCCTTGGCCTCCA
>mitochondrial-Ath-iMetCAT-171835
AGCGGGGTAGAGGAATTGGTCAACTCATCAGGCTCATGACCTGAAGATTACAGGTTCGAATCCTGTCCCCGCATCCA
>mitochondrial-Ath-HisGTG-171833
GGCGGATGTAGCCAAGTGGATCAAGGCAGTGGATTGTGAATCCACCATGCGCGGGTTCAATTCCCGTCGTTCGCCCCA
>mitochondrial-Ath-LysTTT-171834
GGGTGTATAGCTCAGTTGGTAGAGCATTGGGCTTTTAACCTAATGGTCGCAGGTTCAAGTCCTGCTATACCCACCA
>mitochondrial-Ath-TyrGTA-171844
GGGAGAGTGGCCGAGTGGTCAAAAGCGGCAGACTGTAAATCTGTTGAAGTTTTTCTACGTAGGTTCGAATCCTGCCTCTCCCACCA
>mitochondrial-Ath-TrpCCA-171842
GCGCTCTTAGTTCAGTTCGGTAGAACGTGGGTCTCCAAAACCCAATGTCGTAGGTTCAAATCCTACAGAGCGTGCCA
>mitochondrial-Ath-SerGGA-171839
GGAGAGATGGCCGAGTGGTTTAAGGCGTAGCATTGGAACTGCTATGTAGGCTTTTGTTTACCGAGGGTTCGAATCCCTCTCTTTCCGCCA
>mitochondrial-Ath-GlnTTG-171830
TGGAGTATAGCCAAGTGGTAAGGCACCGGTTTTTGGTACCGGCATGCAAAGGTTCGAATCCTTTTACTCCAGCCA
>mitochondrial-Ath-GlyGCC-171832
GCGGAAATAGCTTAATGGTAGAGCATAGCCTTGCCAAGGCTAAGGTTGAGGGTTCAAGTCCCTCCTTCCGCTCCA
>mitochondrial-Ath-TyrGTA-171843
AAGTGGTTCAGCTCAGCTGGTTAGAGCAAAGGACTGTAAATCCTTGTGTCAGTGGTTCGAATCCACAACCACTTCCCA
>mitochondrial-Ath-SerTGA-171841
GGATGGATGTCTGAGCGGTTGAAAGAGTCGGTCTTGAAAACCGAAGTATTTCTAGGAATACCGGGGGTTCGAATCCCTCTCCATCCGCCA
>mitochondrial-Ath-stemloop-49221
ATAAGAAGAGGACTGCTTACGGGATCAAACTATCAATCTCATAAGAGAAGAAATCTCTATGCCA
>mitochondrial-Ath-stemloop-c83962
CTCGGGTTGGAGTCTTCGATTTGTAATCGAATTCGCCTGCTCGAGGCCA
>mitochondrial-Ath-stemloop-c116660
TCCTACTTCTCTAATTGGTGAGAGCATTATCTTTTGTAGGACGATGCTGATTGGTTCGAATCCAATGGTAGGCCCCA
>mitochondrial-Ath-stemloop-159855
GTGTCAATAGCCCATACTTTCAGTCTTTTTTTAAAAAGACAACGTGAAGAGGAATAGATCAACAAAACAAAGAAAGGACAGGAACAGGGGTTGTTGCAGAATTGGGTTCGAGTCCCAGGGACGCACCA
>mitochondrial-Ath-stemloop-166441
CTCACGATCTACTAAAGGGCAAGTAGCTTGATTGGTTCGAATCCAATTCGTGAGCCCA
>mitochondrial-Ath-stemloop-c219906
ACGGGGCAGTCCGCTGGAGTGTAGGCTTCTTGGCCACGCCCCCTGCCA
>mitochondrial-Ath-stemloop-309033
GCATCCATGGCTGAATGGTTAAAGCGCCCAACCTAATAAAGAGGCAAGTAGGTTCGATTCCTGCTGGATGCACCA
>mitochondrial-Ath-stemloop-315873
GAGGGCGAAGCAGGCCACCCAACCCAACAGGTCAGGGTTGGGCCGGCCATAGGTTCGAATCCTGCCACCTTTCCCA
>mitochondrial-Ath-stemloop-c1924
AGAGCGAGGGACTGAAAATCCTTCTGTCTGCGGTTCGAATCCGGACTCACTTCCCA
>mitochondrial-Ath-stemloop-c333147
AAGTGGTGACAGGTAATAGCTCTGGTCGAGTGAAGGACTGAAAATCCGTCTGTCAGTGGTTCGAATCCACAACCACTTCCCA
>mitochondrial-Ath-stemloop-36709
AGAGTGCAGGACTGTAAATCCTTCTGTGAGCGGTTCGAATCCGCAATCACTTACCA
>mitochondrial-Ath-stemloop-286836
AAGTGGTTCACAGGTAGCTCAGATGGTTAGAGCAAAGGACTGTAAATCCTTGTGTTAGTGGTTCGATTCCACAACCACTTCCCA
>mitochondrial-Ath-stemloop-358842
AAGTGGTTCAGCTCAGTTGGTTAGAGCAAAGGACTGTAAACCCTTGCAGTGGTTCGAATCCACAACCACTTCCCA
>mitochondrial-Ath-stemloop-32129
GGGCCAGACCGGTGTCCATCCCGACCACGGGATGTTGGGCTTCAACTTCCCTTTGGCCTTCCA
